# Supplementary material for: Alternative Splicing Isoforms of Porcine CREB Are Differentially Involved in Transcriptional Transactivation
Source: Genes (Basel). 2022 Jul 22;13(8):1304. doi: 10.3390/genes13081304 (PMC9331954; doi:10.3390/genes13081304)
Supplement: Supplementary file 1 [file genes-13-01304-s001.zip]

Archive with 3 entries (3 files):
- Table S1 differentially expressed genes identified.xlsx
- Table S2 differentially expressed transcription factors identified.xlsx
- Table S3 primers used in this study.pdf
