# Supplementary material for: Alternative Splicing Isoforms of Porcine CREB Are Differentially Involved in Transcriptional Transactivation
Source: Genes (Basel). 2022 Jul 22;13(8):1304. doi: 10.3390/genes13081304 (PMC9331954; doi:10.3390/genes13081304)
Supplement: Supplementary file 1 [file genes-13-01304-s001.zip › Table S1 differentially expressed genes identified.xlsx]

## Sheet: Table S1A
Table S1A differentially expressed genes in cells overexpressing V1
GeneID	Length	C_1	C_2	C_3	V1_1	V1_2	V1_3	logFC	Pvalue	FDR	Gene_name	NR_ID	NR_annotation	GO_ID	GO_term	KO_ID	KO_gene	KO_Hyperlink	KEGG_Pathway	Pathway_ID	KOG_ID	KOG_annotation	Swiss-Prot_ID	Swiss-Prot_annotation
ENSSSCG00000035430	1099	32.59	35.2	32.01	11.16	11.47	9.83	-1.57417	1.64872e-19	1.11108e-17	YPEL3	XP_036268888.1;AAI49330.1;XP_013969978.2	protein yippee-like 3 isoform X1 [Pipistrellus kuhlii];YPEL3 protein, partial [Bos taurus];protein yippee-like 3 isoform X1 [Canis lupus familiaris]	GO:2000774;GO:0005730;GO:0005634;GO:0046872	positive regulation of cellular senescence;nucleolus;nucleus;metal ion binding	-	-	-	-	-	KOG3399	Predicted Yippee-type zinc-binding protein	sp|A6QPH8|YPEL3_BOVIN	Protein yippee-like 3 OS=Bos taurus OX=9913 GN=YPEL3 PE=3 SV=2
ENSSSCG00000002782	4099	4.41	4.32	4.78	1.55	1.3	1.37	-1.79401	1.05033e-18	6.48536e-17	PLEKHG4	XP_005664482.1	puratrophin-1 isoform X1 [Sus scrofa]	GO:0005085	guanyl-nucleotide exchange factor activity	K23860	PLEKHG4	http://www.genome.jp/dbget-bin/www_bget?ko:K23860	-	-	-	-	sp|Q58EX7|PKHG4_HUMAN	Puratrophin-1 OS=Homo sapiens OX=9606 GN=PLEKHG4 PE=1 SV=1
ENSSSCG00000022778	1425	4.34	4.51	3.21	9.45	7.99	9.53	1.15389	1.54553e-05	0.000140454	SGF29	XP_031288818.1;KAF6127125.1;XP_031543324.1	SAGA-associated factor 29 isoform X1 [Camelus dromedarius];SAGA complex associated factor 29 [Phyllostomus discolor];SAGA-associated factor 29 isoform X1 [Vicugna pacos]	GO:0000124	SAGA complex	K11364	SGF29	http://www.genome.jp/dbget-bin/www_bget?ko:K11364	-	-	KOG3038	Histone acetyltransferase SAGA associated factor SGF29	sp|P0C606|SGF29_RAT	SAGA-associated factor 29 OS=Rattus norvegicus OX=10116 GN=Sgf29 PE=1 SV=1
novel.20435	596	1677.81	1540.8	1959.84	8883.04	8481.07	8569.83	2.30007	5.50652e-108	2.23271e-104	MT-ND1	YP_009136798.1	NADH dehydrogenase subunit 1 [Sus barbatus]	GO:0008137;GO:0032981;GO:0006120;GO:0005747;GO:0016021;GO:0005743	NADH dehydrogenase (ubiquinone) activity;mitochondrial respiratory chain complex I assembly;mitochondrial electron transport, NADH to ubiquinone;mitochondrial respiratory chain complex I;integral component of membrane;mitochondrial inner membrane	K03878	ND1	http://www.genome.jp/dbget-bin/www_bget?ko:K03878	Oxidative phosphorylation;Thermogenesis;Retrograde endocannabinoid signaling	ko00190,ko04714,ko04723	KOG4770	NADH dehydrogenase subunit 1	sp|O79874|NU1M_PIG	NADH-ubiquinone oxidoreductase chain 1 OS=Sus scrofa OX=9823 GN=MT-ND1 PE=1 SV=1
ENSSSCG00000010509	4961	149.8	157.63	145.71	48.15	49.58	43.37	-1.6911	6.8628e-95	1.39132e-91	PIK3AP1	XP_020927599.1;NP_001231432.1;XP_013839034.1	phosphoinositide 3-kinase adapter protein 1 isoform X1 [Sus scrofa];phosphoinositide 3-kinase adapter protein 1 [Sus scrofa];phosphoinositide 3-kinase adapter protein 1 isoform X2 [Sus scrofa]	GO:0016301	kinase activity	K12230	PIK3AP1,BCAP	http://www.genome.jp/dbget-bin/www_bget?ko:K12230	PI3K-Akt signaling pathway;B cell receptor signaling pathway	ko04151,ko04662	-	-	sp|Q6ZUJ8|BCAP_HUMAN	Phosphoinositide 3-kinase adapter protein 1 OS=Homo sapiens OX=9606 GN=PIK3AP1 PE=1 SV=2
ENSSSCG00000024763	1911	0.24	0.37	0.44	1.22	1.65	0.67	1.68727	0.0107523	0.0440153	Arhgef7	XP_019374735.1;XP_020921583.1	PREDICTED: LOW QUALITY PROTEIN: tigger transposable element-derived protein 1-like, partial [Gavialis gangeticus];rho guanine nucleotide exchange factor 7 isoform X3 [Sus scrofa]	GO:0005085;GO:0003677;GO:0005634;GO:0030027	guanyl-nucleotide exchange factor activity;DNA binding;nucleus;lamellipodium	K13710	ARHGEF7,PIXB	http://www.genome.jp/dbget-bin/www_bget?ko:K13710	Regulation of actin cytoskeleton	ko04810	KOG2070	Guanine nucleotide exchange factor	sp|Q9ES28|ARHG7_MOUSE;sp|Q96MW7|TIGD1_HUMAN	Rho guanine nucleotide exchange factor 7 OS=Mus musculus OX=10090 GN=Arhgef7 PE=1 SV=2;Tigger transposable element-derived protein 1 OS=Homo sapiens OX=9606 GN=TIGD1 PE=1 SV=1
ENSSSCG00000037556	3213	27.57	27.79	29.06	10.76	11.18	13.1	-1.3095	4.73327e-23	4.39508e-21	COG5	XP_020958254.1	conserved oligomeric Golgi complex subunit 5 isoform X1 [Sus scrofa]	GO:0017119;GO:0006891;GO:0016020	Golgi transport complex;intra-Golgi vesicle-mediated transport;membrane	K20292	COG5	http://www.genome.jp/dbget-bin/www_bget?ko:K20292	-	-	-	-	sp|Q9UP83|COG5_HUMAN	Conserved oligomeric Golgi complex subunit 5 OS=Homo sapiens OX=9606 GN=COG5 PE=1 SV=3
novel.3427	272	2.9	7.74	0	61.31	59.74	42.62	3.70539	0.000492466	0.003099	-	XP_020945460.1	CREB-regulated transcription coactivator 2 isoform X3 [Sus scrofa]	-	-	K09228	KRAB	http://www.genome.jp/dbget-bin/www_bget?ko:K09228	-	-	-	-	-	-
ENSSSCG00000041487	3679	0.95	1.31	1.35	3.11	2.26	3.03	1.19516	2.90319e-05	0.00024962	-	XP_020954391.1	cullin-7 isoform X1 [Sus scrofa]	-	-	K09228	KRAB	http://www.genome.jp/dbget-bin/www_bget?ko:K09228	-	-	-	-	-	-
ENSSSCG00000025924	6005	0.29	0.32	0.12	0.01	0.05	0	-3.682	0.000345864	0.00227103	IGFBP5	XP_031307988.1	insulin-like growth factor-binding protein 5 isoform X2 [Camelus dromedarius]	GO:0005576;GO:1904707;GO:1904205;GO:0043569;GO:0043568;GO:0060056;GO:0044342;GO:1901862;GO:0048662;GO:0060416;GO:0051897;GO:0042593;GO:0048286;GO:0031069;GO:0001968;GO:0031994;GO:0014912;GO:0045668;GO:0042567;GO:0071320;GO:0005520;GO:0001649;GO:0017148;GO:0001558;GO:0051146;GO:0045926;GO:0007565;GO:1904754	extracellular region;positive regulation of vascular associated smooth muscle cell proliferation;negative regulation of skeletal muscle hypertrophy;negative regulation of insulin-like growth factor receptor signaling pathway;positive regulation of insulin-like growth factor receptor signaling pathway;mammary gland involution;type B pancreatic cell proliferation;negative regulation of muscle tissu…	K23577	IGFBP5	http://www.genome.jp/dbget-bin/www_bget?ko:K23577	-	-	-	-	sp|Q28985|IBP5_PIG	Insulin-like growth factor-binding protein 5 OS=Sus scrofa OX=9823 GN=IGFBP5 PE=2 SV=2
novel.11104	893	0.06	0.12	0	0.62	1.47	0.62	4.33531	0.0106614	0.0436725	pol	XP_020930447.1	uncharacterized protein LOC110256933 [Sus scrofa]	GO:0016779;GO:0003676;GO:0015074;GO:0004190;GO:0046872;GO:0004523;GO:0046718	nucleotidyltransferase activity;nucleic acid binding;DNA integration;aspartic-type endopeptidase activity;metal ion binding;RNA-DNA hybrid ribonuclease activity;viral entry into host cell	-	-	-	-	-	-	-	sp|P21414|POL_GALV	Gag-Pol polyprotein OS=Gibbon ape leukemia virus OX=11840 GN=pol PE=3 SV=2
ENSSSCG00000004109	2661	1.07	0.83	0.58	0.37	0.25	0.08	-1.84762	0.00507859	0.023281	ZC3H12D	XP_003121206.1	probable ribonuclease ZC3H12D [Sus scrofa]	GO:0005654;GO:0005634;GO:0036464;GO:0004521;GO:0046872;GO:0004519;GO:0000932;GO:0090502;GO:0003729;GO:0006402	nucleoplasm;nucleus;cytoplasmic ribonucleoprotein granule;endoribonuclease activity;metal ion binding;endonuclease activity;P-body;RNA phosphodiester bond hydrolysis, endonucleolytic;mRNA binding;mRNA catabolic process	K18668	ZC3H12,MCPIP	http://www.genome.jp/dbget-bin/www_bget?ko:K18668	-	-	KOG3777	Uncharacterized conserved protein	sp|A2A288|ZC12D_HUMAN	Probable ribonuclease ZC3H12D OS=Homo sapiens OX=9606 GN=ZC3H12D PE=1 SV=3
ENSSSCG00000040617	2434	9.8	8.02	10.13	3.05	4.99	2.68	-1.23301	2.51545e-07	3.2972e-06	TNFAIP8	NP_001231434.1;XP_013843040.1	tumor necrosis factor alpha-induced protein 8 [Sus scrofa];tumor necrosis factor alpha-induced protein 8 isoform X4 [Sus scrofa]	GO:0042981;GO:0043027;GO:0043065;GO:0005654;GO:0005737	regulation of apoptotic process;cysteine-type endopeptidase inhibitor activity involved in apoptotic process;positive regulation of apoptotic process;nucleoplasm;cytoplasm	-	-	-	-	-	-	-	sp|O95379|TFIP8_HUMAN	Tumor necrosis factor alpha-induced protein 8 OS=Homo sapiens OX=9606 GN=TNFAIP8 PE=1 SV=1
ENSSSCG00000010872	4904	19.83	18.75	18.11	9.05	9.73	8.54	-1.03192	1.95075e-21	1.59254e-19	AKT3	XP_029790703.1;NP_001178238.1;XP_031545931.1;XP_029790704.1	RAC-gamma serine/threonine-protein kinase isoform X1 [Suricata suricatta];RAC-gamma serine/threonine-protein kinase [Bos taurus];RAC-gamma serine/threonine-protein kinase isoform X1 [Vicugna pacos];RAC-gamma serine/threonine-protein kinase isoform X2 [Suricata suricatta]	GO:0045793;GO:0005524;GO:0001938;GO:0005737;GO:0000002;GO:0007165;GO:0090050;GO:0106310;GO:1905564;GO:0005634;GO:0048873;GO:0005886;GO:0006468;GO:0035556;GO:0048854;GO:0004674;GO:0016020;GO:0106311;GO:0032008;GO:0043536;GO:0018105;GO:1905653;GO:2000773;GO:0004672;GO:0045766;GO:0016301	positive regulation of cell size;ATP binding;positive regulation of endothelial cell proliferation;cytoplasm;mitochondrial genome maintenance;signal transduction;positive regulation of cell migration involved in sprouting angiogenesis;protein serine kinase activity;positive regulation of vascular endothelial cell proliferation;nucleus;homeostasis of number of cells within a tissue;plasma membrane…	K04456	AKT	http://www.genome.jp/dbget-bin/www_bget?ko:K04456	Apoptosis;Cellular senescence;Focal adhesion;Signaling pathways regulating pluripotency of stem cells;Autophagy - animal;AMPK signaling pathway;Apelin signaling pathway;ErbB signaling pathway;FoxO signaling pathway;HIF-1 signaling pathway;JAK-STAT signaling pathway;MAPK signaling pathway;PI3K-Akt signaling pathway;Phospholipase D signaling pathway;Rap1 signaling pathway;Ras signaling pathway;Sphi…	ko04210,ko04218,ko04510,ko04550,ko04140,ko04152,ko04371,ko04012,ko04068,ko04066,ko04630,ko04010,ko04151,ko04072,ko04015,ko04014,ko04071,ko04668,ko04370,ko04024,ko04022,ko04150,ko04211,ko04213,ko04212,ko04261,ko04380,ko04973,ko04920,ko04915,ko04922,ko04929,ko04935,ko04910,ko04914,ko04917,ko04923,ko04926,ko04919,ko04662,ko04625,ko04062,ko04664,ko04666,ko04613,ko04611,ko04660,ko04620,ko04725,ko04728…	KOG0690	Serine/threonine protein kinase	sp|Q9Y243|AKT3_HUMAN	RAC-gamma serine/threonine-protein kinase OS=Homo sapiens OX=9606 GN=AKT3 PE=1 SV=1
novel.10331	254	17.26	18.65	34.16	305.03	320.44	259.89	3.40006	2.09294e-10	4.60787e-09	-	XP_020945460.1	CREB-regulated transcription coactivator 2 isoform X3 [Sus scrofa]	GO:0016021	integral component of membrane	K09228	KRAB	http://www.genome.jp/dbget-bin/www_bget?ko:K09228	-	-	-	-	-	-
novel.8887	940	0	0.22	0.2	2.27	1.31	0.8	3.35745	0.00322131	0.0157271	-	XP_020945460.1	CREB-regulated transcription coactivator 2 isoform X3 [Sus scrofa]	-	-	-	-	-	-	-	-	-	-	-
novel.14797	633	0.78	0.9	0.4	8.28	6.15	2.29	3.07184	0.000111018	0.000826708	-	XP_020954391.1	cullin-7 isoform X1 [Sus scrofa]	GO:0016021	integral component of membrane	-	-	-	-	-	-	-	-	-
ENSSSCG00000022676	4715	2.24	2.17	1.86	0.64	0.82	0.93	-1.36343	3.47854e-07	4.43068e-06	OPHN1	XP_020935958.1;XP_020935963.1;XP_007470213.1;XP_020935959.1	oligophrenin-1 isoform X1 [Sus scrofa];oligophrenin-1 isoform X4 [Sus scrofa];PREDICTED: oligophrenin-1, partial [Lipotes vexillifer];oligophrenin-1 isoform X2 [Sus scrofa]	GO:0043547;GO:0007165;GO:0005096	positive regulation of GTPase activity;signal transduction;GTPase activator activity	K20650	OPHN1,ARHGAP41	http://www.genome.jp/dbget-bin/www_bget?ko:K20650	-	-	KOG1451	Oligophrenin-1 and related Rho GTPase-activating proteins	sp|Q7YQL6|OPHN1_PANTR;sp|O60890|OPHN1_HUMAN	Oligophrenin-1 OS=Pan troglodytes OX=9598 GN=OPHN1 PE=2 SV=1;Oligophrenin-1 OS=Homo sapiens OX=9606 GN=OPHN1 PE=1 SV=1
ENSSSCG00000000078	5242	1.14	1.29	0.79	2.52	1.59	2.22	1.00146	0.0011807	0.00664142	TNRC6B	XP_020948505.1;XP_027451308.1;XP_020948506.1;XP_020948502.1	trinucleotide repeat-containing gene 6B protein isoform X3 [Sus scrofa];trinucleotide repeat-containing gene 6B protein isoform X7 [Zalophus californianus];trinucleotide repeat-containing gene 6B protein isoform X4 [Sus scrofa];trinucleotide repeat-containing gene 6B protein isoform X1 [Sus scrofa]	GO:0035278;GO:0003676	miRNA mediated inhibition of translation;nucleic acid binding	K18412	TNRC6,GW182	http://www.genome.jp/dbget-bin/www_bget?ko:K18412	-	-	-	-	sp|Q8BKI2|TNR6B_MOUSE;sp|Q9UPQ9|TNR6B_HUMAN	Trinucleotide repeat-containing gene 6B protein OS=Mus musculus OX=10090 GN=Tnrc6b PE=1 SV=2;Trinucleotide repeat-containing gene 6B protein OS=Homo sapiens OX=9606 GN=TNRC6B PE=1 SV=4
ENSSSCG00000047226	3780	0.21	0.12	0.36	1.2	0.66	0.43	1.73125	0.00487514	0.0225061	-	-	-	-	-	-	-	-	-	-	-	-	-	-
ENSSSCG00000026748	3233	8.54	6.52	5.7	28.18	29.49	29.22	1.89302	1.0618e-41	3.49075e-39	PLK1	KAF6126444.1;XP_020942124.1	polo like kinase 1 [Phyllostomus discolor];serine/threonine-protein kinase PLK1 [Sus scrofa]	GO:0042802;GO:0005814;GO:0000278;GO:0032436;GO:0097431;GO:0034451;GO:1904668;GO:0090435;GO:0000942;GO:0030496;GO:0016301;GO:0045184;GO:0005813;GO:0016567;GO:0000070;GO:0000922;GO:0071168;GO:0007094;GO:0051081;GO:0004674;GO:0018105;GO:0016321;GO:0106311;GO:0043393;GO:0005876;GO:0000795;GO:0000122;GO:0008017;GO:0000086;GO:1904776;GO:0070194;GO:0010800;GO:0019901;GO:0051233;GO:0032465;GO:0072425;GO:…	identical protein binding;centriole;mitotic cell cycle;positive regulation of proteasomal ubiquitin-dependent protein catabolic process;mitotic spindle pole;centriolar satellite;positive regulation of ubiquitin protein ligase activity;protein localization to nuclear envelope;outer kinetochore;midbody;kinase activity;establishment of protein localization;centrosome;protein ubiquitination;mitotic s…	K06631	PLK1	http://www.genome.jp/dbget-bin/www_bget?ko:K06631	Cell cycle;Oocyte meiosis;FoxO signaling pathway;Progesterone-mediated oocyte maturation	ko04110,ko04114,ko04068,ko04914	KOG0575	Polo-like serine/threonine protein kinase	sp|Q2TA25|PLK1_BOVIN;sp|P53350|PLK1_HUMAN	Serine/threonine-protein kinase PLK1 OS=Bos taurus OX=9913 GN=PLK1 PE=2 SV=2;Serine/threonine-protein kinase PLK1 OS=Homo sapiens OX=9606 GN=PLK1 PE=1 SV=1
ENSSSCG00000004401	2141	0.09	0.3	0.4	0	0	0	-5.19084	0.00517111	0.0236285	DDO	NP_001090895.1	D-aspartate oxidase [Sus scrofa]	GO:0007320;GO:0005829;GO:0003884;GO:0008104;GO:0042445;GO:0019752;GO:0008445;GO:0007625;GO:0005737;GO:0046416;GO:0005777;GO:0005782;GO:0019478;GO:0006533;GO:0071949	insemination;cytosol;D-amino-acid oxidase activity;protein localization;hormone metabolic process;carboxylic acid metabolic process;D-aspartate oxidase activity;grooming behavior;cytoplasm;D-amino acid metabolic process;peroxisome;peroxisomal matrix;D-amino acid catabolic process;aspartate catabolic process;FAD binding	K00272	DDO	http://www.genome.jp/dbget-bin/www_bget?ko:K00272	Peroxisome;Alanine, aspartate and glutamate metabolism;D-Amino acid metabolism	ko04146,ko00250,ko00470	KOG3923	D-aspartate oxidase	sp|A3KCL7|OXDD_PIG	D-aspartate oxidase OS=Sus scrofa OX=9823 GN=DDO PE=2 SV=1
novel.20180	374	0	0	1.82	7.52	9.65	4.61	3.42829	0.010391	0.0427215	-	-	-	-	-	-	-	-	-	-	-	-	-	-
novel.16295	482	0	0.34	0	3.11	3.19	1.92	4.51178	0.00554318	0.0250287	-	XP_020954391.1	cullin-7 isoform X1 [Sus scrofa]	-	-	K08857	NEK1_4_5	http://www.genome.jp/dbget-bin/www_bget?ko:K08857	-	-	-	-	-	-
ENSSSCG00000041640	1494	0.92	0.54	1.1	0	0.15	0.22	-2.9174	0.00513394	0.0234727	L1RE1	ABR01161.1	transposase [Sus scrofa]	GO:1990904;GO:0032197;GO:0003727	ribonucleoprotein complex;transposition, RNA-mediated;single-stranded RNA binding	-	-	-	-	-	-	-	sp|Q9UN81|LORF1_HUMAN	LINE-1 retrotransposable element ORF1 protein OS=Homo sapiens OX=9606 GN=L1RE1 PE=1 SV=1
ENSSSCG00000013613	945	24.19	21.66	18.41	71.46	42.73	56.06	1.39807	2.09758e-11	5.48708e-10	ELOF1	KAB1259919.1;XP_010962117.1	Transcription elongation factor 1-like protein [Camelus dromedarius];PREDICTED: LOW QUALITY PROTEIN: uncharacterized protein LOC105075866 [Camelus bactrianus]	GO:0046872;GO:0005634;GO:0003746	metal ion binding;nucleus;translation elongation factor activity	-	-	-	-	-	KOG3214	Uncharacterized Zn ribbon-containing protein	sp|A4IFR3|ELOF1_BOVIN	Transcription elongation factor 1 homolog OS=Bos taurus OX=9913 GN=ELOF1 PE=3 SV=1
ENSSSCG00000018092	528	2196.46	2319.03	3337.42	5269.69	6153.73	4761.55	1.00628	1.93041e-11	5.07161e-10	ND6	AII72588.1	NADH dehydrogenase subunit 6 [Sus scrofa]	GO:0016021;GO:0031966;GO:0008137;GO:0032981;GO:0070469;GO:0006120	integral component of membrane;mitochondrial membrane;NADH dehydrogenase (ubiquinone) activity;mitochondrial respiratory chain complex I assembly;respirasome;mitochondrial electron transport, NADH to ubiquinone	K03884	ND6	http://www.genome.jp/dbget-bin/www_bget?ko:K03884	Oxidative phosphorylation;Thermogenesis;Retrograde endocannabinoid signaling	ko00190,ko04714,ko04723	-	-	sp|O79882|NU6M_PIG	NADH-ubiquinone oxidoreductase chain 6 OS=Sus scrofa OX=9823 GN=MT-ND6 PE=1 SV=1
ENSSSCG00000042067	1162	1.51	2.84	1.93	4.26	5.08	3.97	1.08029	0.00947572	0.0395412	DNAH14	XP_020919920.1	dynein heavy chain 14, axonemal [Sus scrofa]	-	-	K10408	DNAH	http://www.genome.jp/dbget-bin/www_bget?ko:K10408	-	-	-	-	sp|Q0VDD8|DYH14_HUMAN	Dynein axonemal heavy chain 14 OS=Homo sapiens OX=9606 GN=DNAH14 PE=2 SV=3
ENSSSCG00000032481	1329	11.87	10.39	9.53	30.96	29.5	31.83	1.27195	9.96989e-15	3.98927e-13	DPM2	XP_038474449.1;XP_006918064.1;XP_028377872.2;NP_001230988.1;XP_035577005.1	dolichol phosphate-mannose biosynthesis regulatory protein isoform X5 [Canis lupus familiaris];dolichol phosphate-mannose biosynthesis regulatory protein [Pteropus alecto];dolichol phosphate-mannose biosynthesis regulatory protein [Phyllostomus discolor];dolichol phosphate-mannose biosynthesis regulatory protein [Sus scrofa];dolichol phosphate-mannose biosynthesis regulatory protein isoform X1 [C…	GO:0016757;GO:0006506;GO:0030234;GO:0006486;GO:0019348;GO:0033185;GO:0030176	glycosyltransferase activity;GPI anchor biosynthetic process;enzyme regulator activity;protein glycosylation;dolichol metabolic process;dolichol-phosphate-mannose synthase complex;integral component of endoplasmic reticulum membrane	K09658	DPM2	http://www.genome.jp/dbget-bin/www_bget?ko:K09658	Glycosylphosphatidylinositol (GPI)-anchor biosynthesis;N-Glycan biosynthesis	ko00563,ko00510	-	-	sp|Q9Z324|DPM2_MOUSE	Dolichol phosphate-mannose biosynthesis regulatory protein OS=Mus musculus OX=10090 GN=Dpm2 PE=3 SV=3
ENSSSCG00000013499	1842	2.22	1.7	1.44	4.65	2.53	5.17	1.02707	0.00189982	0.0100149	YJU2	XP_013850223.1;XP_003123107.1	coiled-coil domain-containing protein 94 isoform X1 [Sus scrofa];coiled-coil domain-containing protein 94 isoform X2 [Sus scrofa]	GO:0071006;GO:0046872;GO:0008380;GO:0000349	U2-type catalytic step 1 spliceosome;metal ion binding;RNA splicing;generation of catalytic spliceosome for first transesterification step	-	-	-	-	-	KOG2989	Uncharacterized conserved protein	sp|Q9BW85|YJU2_HUMAN	Splicing factor YJU2 OS=Homo sapiens OX=9606 GN=YJU2 PE=1 SV=1
novel.14984	2494	1.22	1.19	1.24	0.21	0.7	0.3	-1.61408	0.00344049	0.0166501	-	KAF6407350.1	hypothetical protein HJG59_009974 [Molossus molossus]	-	-	-	-	-	-	-	-	-	-	-
ENSSSCG00000036575	6196	1.23	1.31	1.45	0.84	0.48	0.47	-1.02399	0.0016784	0.00900972	USHBP1	XP_020939232.1	Usher syndrome type-1C protein-binding protein 1 [Sus scrofa]	-	-	K21881	USHBP1,MCC2	http://www.genome.jp/dbget-bin/www_bget?ko:K21881	-	-	-	-	sp|Q8N6Y0|USBP1_HUMAN	Usher syndrome type-1C protein-binding protein 1 OS=Homo sapiens OX=9606 GN=USHBP1 PE=1 SV=1
novel.18826	347	1282.98	1257.94	1834.1	4885.34	4696.57	4168.45	1.55019	4.94522e-23	4.56543e-21	MT-ND2	ABA41437.1	NADH dehydrogenase subunit 2 [Sus scrofa]	GO:0070469;GO:0006120;GO:0008137;GO:0005743;GO:0016021	respirasome;mitochondrial electron transport, NADH to ubiquinone;NADH dehydrogenase (ubiquinone) activity;mitochondrial inner membrane;integral component of membrane	K03879	ND2	http://www.genome.jp/dbget-bin/www_bget?ko:K03879	Oxidative phosphorylation;Thermogenesis;Retrograde endocannabinoid signaling	ko00190,ko04714,ko04723	-	-	sp|O79875|NU2M_PIG	NADH-ubiquinone oxidoreductase chain 2 OS=Sus scrofa OX=9823 GN=MT-ND2 PE=1 SV=2
ENSSSCG00000042008	3030	0.18	0.31	0.27	0.46	0.85	0.82	1.56109	0.0105594	0.0433131	-	ABR01162.1	endonuclease/reverse transcriptase [Sus scrofa]	GO:0004519;GO:0003964	endonuclease activity;RNA-directed DNA polymerase activity	K10798	PARP2_3_4	http://www.genome.jp/dbget-bin/www_bget?ko:K10798	Apoptosis;Base excision repair;Longevity regulating pathway - worm	ko04210,ko03410,ko04212	-	-	sp|O00370|LORF2_HUMAN	LINE-1 retrotransposable element ORF2 protein OS=Homo sapiens OX=9606 PE=1 SV=1
ENSSSCG00000035162	2063	2.74	3.21	2.62	5.19	5.94	5.09	1.01601	4.29196e-05	0.00035467	U2AF1L4	XP_007165213.1;XP_004396531.1;XP_020952876.1	splicing factor U2AF 26 kDa subunit isoform X2 [Balaenoptera acutorostrata scammoni];PREDICTED: splicing factor U2AF 26 kDa subunit isoform X2 [Odobenus rosmarus divergens];splicing factor U2AF 26 kDa subunit isoform X1 [Sus scrofa]	GO:0003723;GO:0089701;GO:0000398;GO:0016021;GO:0046872	RNA binding;U2AF complex;mRNA splicing, via spliceosome;integral component of membrane;metal ion binding	K12836	U2AF1	http://www.genome.jp/dbget-bin/www_bget?ko:K12836	Spliceosome	ko03040	KOG2202	U2 snRNP splicing factor, small subunit, and related proteins	sp|Q8BGJ9|U2AF4_MOUSE	Splicing factor U2AF 26 kDa subunit OS=Mus musculus OX=10090 GN=U2af1l4 PE=1 SV=1
ENSSSCG00000021573	5735	145.91	149.9	141.23	66.01	57.76	72.77	-1.15072	2.45194e-23	2.33011e-21	KCNJ5	NP_999390.1	G protein-activated inward rectifier potassium channel 4 [Sus scrofa]	GO:0015467;GO:0016021;GO:0086089;GO:1990573;GO:0005242;GO:0008076;GO:0005886;GO:0034765;GO:0098914;GO:0086091	G-protein activated inward rectifier potassium channel activity;integral component of membrane;voltage-gated potassium channel activity involved in atrial cardiac muscle cell action potential repolarization;potassium ion import across plasma membrane;inward rectifier potassium channel activity;voltage-gated potassium channel complex;plasma membrane;regulation of ion transmembrane transport;membra…	K04999	KCNJ5,KIR3.4	http://www.genome.jp/dbget-bin/www_bget?ko:K04999	Aldosterone synthesis and secretion;Estrogen signaling pathway;GnRH secretion;Oxytocin signaling pathway;Circadian entrainment;Dopaminergic synapse;Retrograde endocannabinoid signaling;Serotonergic synapse	ko04925,ko04915,ko04929,ko04921,ko04713,ko04728,ko04723,ko04726	-	-	sp|O02670|KCNJ5_PIG	G protein-activated inward rectifier potassium channel 4 OS=Sus scrofa OX=9823 GN=KCNJ5 PE=2 SV=1
ENSSSCG00000025598	4840	6.81	7.32	7.89	3.42	3.6	3.07	-1.12129	1.93065e-13	6.69071e-12	COBLL1	XP_020931080.1;XP_020931071.1;XP_020931073.1;XP_020931074.1;XP_020931068.1	cordon-bleu protein-like 1 isoform X10 [Sus scrofa];cordon-bleu protein-like 1 isoform X4 [Sus scrofa];cordon-bleu protein-like 1 isoform X6 [Sus scrofa];cordon-bleu protein-like 1 isoform X7 [Sus scrofa];cordon-bleu protein-like 1 isoform X1 [Sus scrofa]	-	-	K24046	COBLL1	http://www.genome.jp/dbget-bin/www_bget?ko:K24046	-	-	-	-	sp|Q53SF7|COBL1_HUMAN	Cordon-bleu protein-like 1 OS=Homo sapiens OX=9606 GN=COBLL1 PE=1 SV=3
novel.1582	523	0	0	0	2.61	1.34	1.34	5.09553	0.00493706	0.0227436	-	-	-	-	-	-	-	-	-	-	-	-	-	-
novel.1145	225	0	0	0	124.63	77.1	80.45	5.52603	0.000962438	0.00556185	-	XP_020945460.1	CREB-regulated transcription coactivator 2 isoform X3 [Sus scrofa]	-	-	K09228	KRAB	http://www.genome.jp/dbget-bin/www_bget?ko:K09228	-	-	-	-	-	-
ENSSSCG00000035347	3077	0.8	0.7	0.61	1.15	1.71	1.62	1.16873	0.00490246	0.0226141	CYP2C42	XP_037353306.1;XP_037353400.1;KAF4019112.1;XP_020929679.1;NP_001161307.1	cytochrome P450 2C19-like isoform X1 [Talpa occidentalis];cytochrome P450 2C9-like isoform X1 [Talpa occidentalis];hypothetical protein G4228_011027, partial [Cervus hanglu yarkandensis];cytochrome P450 2C42 [Sus scrofa];cytochrome P450 2C42 precursor [Sus scrofa]	GO:0003964;GO:0016705;GO:0042573;GO:0005506;GO:0020037;GO:0004497;GO:0004519;GO:0008401;GO:0016020	RNA-directed DNA polymerase activity;oxidoreductase activity, acting on paired donors, with incorporation or reduction of molecular oxygen;retinoic acid metabolic process;iron ion binding;heme binding;monooxygenase activity;endonuclease activity;retinoic acid 4-hydroxylase activity;membrane	K07413	CYP2C	http://www.genome.jp/dbget-bin/www_bget?ko:K07413	Arachidonic acid metabolism;Linoleic acid metabolism;Steroid hormone biosynthesis;Retinol metabolism;Serotonergic synapse;Inflammatory mediator regulation of TRP channels	ko00590,ko00591,ko00140,ko00830,ko04726,ko04750	-	-	sp|P33260|CP2CI_HUMAN	Cytochrome P450 2C18 OS=Homo sapiens OX=9606 GN=CYP2C18 PE=1 SV=3
novel.10516	214	172.41	158.85	141.16	444.08	365.22	1070.64	1.48757	0.00505474	0.0231978	MT-ND3	AAQ05987.1	NADH dehydrogenase subunit 3 [Sus scrofa]	GO:0016021;GO:0031966;GO:0008137;GO:0070469	integral component of membrane;mitochondrial membrane;NADH dehydrogenase (ubiquinone) activity;respirasome	K03880	ND3	http://www.genome.jp/dbget-bin/www_bget?ko:K03880	Oxidative phosphorylation;Thermogenesis;Retrograde endocannabinoid signaling	ko00190,ko04714,ko04723	-	-	sp|O79880|NU3M_PIG	NADH-ubiquinone oxidoreductase chain 3 OS=Sus scrofa OX=9823 GN=MT-ND3 PE=1 SV=1
ENSSSCG00000031615	3653	2.06	1.91	1.54	0.94	0.76	1.02	-1.00053	0.00209041	0.0109075	SERPINB9	NP_001104726.1	serpin B9 [Sus scrofa]	GO:0004867;GO:0010951;GO:0005737;GO:0005615	serine-type endopeptidase inhibitor activity;negative regulation of endopeptidase activity;cytoplasm;extracellular space	K13963	SERPINB	http://www.genome.jp/dbget-bin/www_bget?ko:K13963	-	-	-	-	sp|P50453|SPB9_HUMAN	Serpin B9 OS=Homo sapiens OX=9606 GN=SERPINB9 PE=1 SV=1
ENSSSCG00000041275	2443	0.37	0.34	0.78	1.94	1.89	0.8	1.70167	0.00142254	0.0078156	-	KAF0873678.1	LORF2 protein, partial [Crocuta crocuta]	-	-	K04985	PKD1	http://www.genome.jp/dbget-bin/www_bget?ko:K04985	-	-	-	-	sp|O00370|LORF2_HUMAN	LINE-1 retrotransposable element ORF2 protein OS=Homo sapiens OX=9606 PE=1 SV=1
novel.5565	307	9.46	6.33	7.27	55.72	43.25	38.21	2.52389	0.000133772	0.000974666	-	XP_020945460.1	CREB-regulated transcription coactivator 2 isoform X3 [Sus scrofa]	-	-	K08857	NEK1_4_5	http://www.genome.jp/dbget-bin/www_bget?ko:K08857	-	-	-	-	-	-
ENSSSCG00000037121	4475	10.18	8.77	9	3.75	3.98	5.46	-1.082	8.11567e-09	1.37972e-07	KIAA0319L	XP_020951570.1	dyslexia-associated protein KIAA0319-like protein homolog [Sus scrofa]	-	-	K24404	KIAA0319L	http://www.genome.jp/dbget-bin/www_bget?ko:K24404	-	-	-	-	sp|Q8IZA0|K319L_HUMAN	Dyslexia-associated protein KIAA0319-like protein OS=Homo sapiens OX=9606 GN=KIAA0319L PE=1 SV=2
ENSSSCG00000002849	3336	11.49	11.57	12.72	23.44	31.44	22.57	1.10455	4.33291e-15	1.83005e-13	SHCBP1	XP_020949908.1	SHC SH2 domain-binding protein 1 [Sus scrofa]	-	-	-	-	-	-	-	-	-	sp|Q8NEM2|SHCBP_HUMAN	SHC SH2 domain-binding protein 1 OS=Homo sapiens OX=9606 GN=SHCBP1 PE=1 SV=3
ENSSSCG00000038514	1317	5.33	7.16	5.74	2.31	2.18	1.72	-1.54491	2.12671e-05	0.000188277	DDAH2	XP_020954117.1	N(G),N(G)-dimethylarginine dimethylaminohydrolase 2 [Sus scrofa]	GO:0045429;GO:0006525;GO:0005739;GO:0016403;GO:0016597;GO:0000052;GO:0006527	positive regulation of nitric oxide biosynthetic process;arginine metabolic process;mitochondrion;dimethylargininase activity;amino acid binding;citrulline metabolic process;arginine catabolic process	K01482	DDAH,ddaH	http://www.genome.jp/dbget-bin/www_bget?ko:K01482	-	-	-	-	sp|O95865|DDAH2_HUMAN	N(G),N(G)-dimethylarginine dimethylaminohydrolase 2 OS=Homo sapiens OX=9606 GN=DDAH2 PE=1 SV=1
ENSSSCG00000025176	8095	0.35	0.27	0.22	0.02	0.06	0.05	-2.71443	6.12778e-05	0.000485815	NOTCH3	XP_020939290.1	neurogenic locus notch homolog protein 3 [Sus scrofa]	GO:0007275;GO:0016021;GO:0015629;GO:0043235;GO:0007219;GO:0005654;GO:0005829;GO:0005634;GO:0005886;GO:0038023;GO:0030154;GO:0042802;GO:0050793;GO:0005509;GO:0006355	multicellular organism development;integral component of membrane;actin cytoskeleton;receptor complex;Notch signaling pathway;nucleoplasm;cytosol;nucleus;plasma membrane;signaling receptor activity;cell differentiation;identical protein binding;regulation of developmental process;calcium ion binding;regulation of transcription, DNA-templated	K20995	NOTCH3	http://www.genome.jp/dbget-bin/www_bget?ko:K20995	Apelin signaling pathway;Notch signaling pathway;Dorso-ventral axis formation;Thyroid hormone signaling pathway;Th1 and Th2 cell differentiation	ko04371,ko04330,ko04320,ko04919,ko04658	-	-	sp|Q9UM47|NOTC3_HUMAN	Neurogenic locus notch homolog protein 3 OS=Homo sapiens OX=9606 GN=NOTCH3 PE=1 SV=2
ENSSSCG00000041922	5291	0.08	0.29	0.35	0.95	0.84	0.34	1.59507	0.00686805	0.0301871	-	ABR01162.1	endonuclease/reverse transcriptase [Sus scrofa]	GO:0003964;GO:0004519	RNA-directed DNA polymerase activity;endonuclease activity	K10798	PARP2_3_4	http://www.genome.jp/dbget-bin/www_bget?ko:K10798	Apoptosis;Base excision repair;Longevity regulating pathway - worm	ko04210,ko03410,ko04212	-	-	sp|O00370|LORF2_HUMAN	LINE-1 retrotransposable element ORF2 protein OS=Homo sapiens OX=9606 PE=1 SV=1
ENSSSCG00000015196	3150	8.8	7.74	8.34	2.19	2.03	2.57	-1.95328	8.32961e-22	7.08541e-20	SIAE	XP_013834980.1	sialate O-acetylesterase isoform X1 [Sus scrofa]	GO:0002682;GO:0005975;GO:0005764;GO:0001681	regulation of immune system process;carbohydrate metabolic process;lysosome;sialate O-acetylesterase activity	K05970	SIAE	http://www.genome.jp/dbget-bin/www_bget?ko:K05970	-	-	-	-	sp|Q9HAT2|SIAE_HUMAN	Sialate O-acetylesterase OS=Homo sapiens OX=9606 GN=SIAE PE=1 SV=1
ENSSSCG00000031242	2444	0.14	0.56	0.62	1.38	1.49	0.98	1.57578	0.00650641	0.0287326	CLEC4D	XP_020937634.1;XP_020948061.1	C-type lectin domain family 4 member D-like isoform X3 [Sus scrofa];C-type lectin domain family 4 member D-like isoform X1 [Sus scrofa]	GO:0030246	carbohydrate binding	K10058	CLEC4D,MCL,CD368	http://www.genome.jp/dbget-bin/www_bget?ko:K10058	C-type lectin receptor signaling pathway	ko04625	-	-	sp|Q8WXI8|CLC4D_HUMAN	C-type lectin domain family 4 member D OS=Homo sapiens OX=9606 GN=CLEC4D PE=1 SV=2
ENSSSCG00000037535	4562	2.68	3.25	3.19	1.77	0.85	0.68	-1.10585	0.00122165	0.00683698	SLC34A1	NP_001038088.1;XP_020938005.1	sodium-dependent phosphate transport protein 2A [Sus scrofa];sodium-dependent phosphate transport protein 2A isoform X2 [Sus scrofa]	GO:0006817;GO:0005436;GO:0044341;GO:0005829;GO:0016607;GO:0046686;GO:0010288;GO:0055062;GO:0016324;GO:0016021;GO:0072686;GO:0046689	phosphate ion transport;sodium:phosphate symporter activity;sodium-dependent phosphate transport;cytosol;nuclear speck;response to cadmium ion;response to lead ion;phosphate ion homeostasis;apical plasma membrane;integral component of membrane;mitotic spindle;response to mercury ion	K14683	SLC34A,NPT,nptA	http://www.genome.jp/dbget-bin/www_bget?ko:K14683	Mineral absorption;Parathyroid hormone synthesis, secretion and action	ko04978,ko04928	-	-	sp|Q06495|NPT2A_HUMAN	Sodium-dependent phosphate transport protein 2A OS=Homo sapiens OX=9606 GN=SLC34A1 PE=1 SV=1
ENSSSCG00000006116	9698	6.06	5.54	6.36	34.23	31.47	32.47	2.33857	4.02501e-127	1.95841e-123	SLC26A7	XP_013852070.2;XP_020944785.1;CAJ76246.1;XP_020944783.1;XP_020944787.1	anion exchange transporter isoform X2 [Sus scrofa];anion exchange transporter isoform X3 [Sus scrofa];polyprotein [Sus scrofa];anion exchange transporter isoform X1 [Sus scrofa];anion exchange transporter isoform X5 [Sus scrofa]	GO:0075713;GO:0016020;GO:0008271;GO:0015074;GO:0044826;GO:0003676;GO:0016779;GO:0046718;GO:0019068;GO:0004523;GO:0016021;GO:0008270;GO:0016323;GO:0001696;GO:0004190	establishment of integrated proviral latency;membrane;secondary active sulfate transmembrane transporter activity;DNA integration;viral genome integration into host DNA;nucleic acid binding;nucleotidyltransferase activity;viral entry into host cell;virion assembly;RNA-DNA hybrid ribonuclease activity;integral component of membrane;zinc ion binding;basolateral plasma membrane;gastric acid secretio…	K13962	SLC26A7,SUT2	http://www.genome.jp/dbget-bin/www_bget?ko:K13962	Gastric acid secretion	ko04971	KOG0017	FOG: Transposon-encoded proteins with TYA, reverse transcriptase, integrase domains in various combinations	sp|P03359|POL_WMSV;sp|Q8TE54|S26A7_HUMAN	Gag-Pol polyprotein OS=Woolly monkey sarcoma virus OX=11970 GN=pol PE=3 SV=2;Anion exchange transporter OS=Homo sapiens OX=9606 GN=SLC26A7 PE=2 SV=2
ENSSSCG00000013888	4666	1.35	1.88	1.44	0.24	0.29	0.26	-2.57143	5.92158e-12	1.67902e-10	JAK3	XP_003123548.1	tyrosine-protein kinase JAK3 isoform X1 [Sus scrofa]	GO:0035556;GO:0030218;GO:0005524;GO:0004715;GO:0042981;GO:1903660;GO:0035771;GO:0030183;GO:0019903;GO:0043029;GO:0019221;GO:0005856;GO:0016020;GO:0042102;GO:0004714;GO:0007260	intracellular signal transduction;erythrocyte differentiation;ATP binding;non-membrane spanning protein tyrosine kinase activity;regulation of apoptotic process;negative regulation of complement-dependent cytotoxicity;interleukin-4-mediated signaling pathway;B cell differentiation;protein phosphatase binding;T cell homeostasis;cytokine-mediated signaling pathway;cytoskeleton;membrane;positive reg…	K11218	JAK3	http://www.genome.jp/dbget-bin/www_bget?ko:K11218	Necroptosis;Signaling pathways regulating pluripotency of stem cells;JAK-STAT signaling pathway;PI3K-Akt signaling pathway;Chemokine signaling pathway;Th1 and Th2 cell differentiation;Th17 cell differentiation	ko04217,ko04550,ko04630,ko04151,ko04062,ko04658,ko04659	-	-	sp|P52333|JAK3_HUMAN	Tyrosine-protein kinase JAK3 OS=Homo sapiens OX=9606 GN=JAK3 PE=1 SV=2
novel.17348	1589	3.39	3.01	1.67	0.45	1.13	0.3	-2.12591	0.000147623	0.00106285	-	-	-	-	-	-	-	-	-	-	-	-	-	-
ENSSSCG00000031112	1091	0.25	0.87	1.5	0.08	0	0	-4.88102	0.00278795	0.0139529	TM4SF5	XP_003131959.3	transmembrane 4 L6 family member 5 [Sus scrofa]	GO:0005765;GO:0034618;GO:0016021;GO:2000045;GO:0005886	lysosomal membrane;arginine binding;integral component of membrane;regulation of G1/S transition of mitotic cell cycle;plasma membrane	K24920	TM4SF5	http://www.genome.jp/dbget-bin/www_bget?ko:K24920	-	-	-	-	sp|Q2KIG8|T4S5_BOVIN	Transmembrane 4 L6 family member 5 OS=Bos taurus OX=9913 GN=TM4SF5 PE=2 SV=1
ENSSSCG00000001453	5762	7.42	6.12	4.89	0.1	0.82	0.33	-3.47733	5.32552e-22	4.56194e-20	HLA-DRA	AAO63763.1	MHC class II antigen [Sus scrofa]	GO:0032831;GO:0009986;GO:0001916;GO:0002491;GO:0042608;GO:0019886;GO:0030247;GO:0042605;GO:0005765;GO:0042613;GO:0002250;GO:0045622;GO:0043382;GO:0002504;GO:0002503;GO:0016021;GO:0050890;GO:0002469;GO:0001772;GO:0031902	positive regulation of CD4-positive, CD25-positive, alpha-beta regulatory T cell differentiation;cell surface;positive regulation of T cell mediated cytotoxicity;antigen processing and presentation of endogenous peptide antigen via MHC class II;T cell receptor binding;antigen processing and presentation of exogenous peptide antigen via MHC class II;polysaccharide binding;peptide antigen binding;l…	K06752	MHC2	http://www.genome.jp/dbget-bin/www_bget?ko:K06752	Phagosome;Cell adhesion molecules;Antigen processing and presentation;Hematopoietic cell lineage;Intestinal immune network for IgA production;Th1 and Th2 cell differentiation;Th17 cell differentiation	ko04145,ko04514,ko04612,ko04640,ko04672,ko04658,ko04659	-	-	sp|P01903|DRA_HUMAN	HLA class II histocompatibility antigen, DR alpha chain OS=Homo sapiens OX=9606 GN=HLA-DRA PE=1 SV=2
novel.9480	232	15.2	11.56	33.83	285.78	139.14	164.03	3.09327	0.000344264	0.00226354	-	XP_020954391.1	cullin-7 isoform X1 [Sus scrofa]	GO:0016021	integral component of membrane	K09228	KRAB	http://www.genome.jp/dbget-bin/www_bget?ko:K09228	-	-	-	-	-	-
ENSSSCG00000023924	3179	0.45	0.68	0.39	0.04	0	0.23	-2.51941	0.00359469	0.0173206	PDE1A	XP_020931249.1;XP_020931257.1;XP_020931256.1;XP_020744335.1	calcium/calmodulin-dependent 3&apos;,5&apos;-cyclic nucleotide phosphodiesterase 1A isoform X4 [Sus scrofa];calcium/calmodulin-dependent 3&apos;,5&apos;-cyclic nucleotide phosphodiesterase 1A isoform X9 [Sus scrofa];calcium/calmodulin-dependent 3&apos;,5&apos;-cyclic nucleotide phosphodiesterase 1A isoform X8 [Sus scrofa];calcium/calmodulin-dependent 3&apos;,5&apos;-cyclic nucleotide phosphodiest…	GO:0046872;GO:0005516;GO:0007165;GO:0004117;GO:0004114;GO:0048101;GO:0043025	metal ion binding;calmodulin binding;signal transduction;calmodulin-dependent cyclic-nucleotide phosphodiesterase activity;3',5'-cyclic-nucleotide phosphodiesterase activity;calcium- and calmodulin-regulated 3',5'-cyclic-GMP phosphodiesterase activity;neuronal cell body	K13755	PDE1	http://www.genome.jp/dbget-bin/www_bget?ko:K13755	Calcium signaling pathway;Purine metabolism;Renin secretion;Olfactory transduction;Taste transduction	ko04020,ko00230,ko04924,ko04740,ko04742	KOG3688	Cyclic GMP phosphodiesterase	sp|P14100|PDE1A_BOVIN	Calcium/calmodulin-dependent 3&apos;,5&apos;-cyclic nucleotide phosphodiesterase 1A OS=Bos taurus OX=9913 GN=PDE1A PE=1 SV=3
ENSSSCG00000012823	2743	28.2	25.51	25.46	60.88	49.61	51.52	1.02599	1.78922e-18	1.07477e-16	DKC1	NP_001136140.1	H/ACA ribonucleoprotein complex subunit DKC1 [Sus scrofa]	GO:0006396;GO:0001522;GO:0003723;GO:0009982	RNA processing;pseudouridine synthesis;RNA binding;pseudouridine synthase activity	K11131	DKC1,NOLA4,CBF5	http://www.genome.jp/dbget-bin/www_bget?ko:K11131	Ribosome biogenesis in eukaryotes	ko03008	KOG2529	Pseudouridine synthase	sp|O60832|DKC1_HUMAN	H/ACA ribonucleoprotein complex subunit DKC1 OS=Homo sapiens OX=9606 GN=DKC1 PE=1 SV=3
novel.5235	2355	0.55	0.64	0.66	1.14	1.56	1.76	1.26883	0.00558669	0.0251877	-	-	-	-	-	-	-	-	-	-	-	-	-	-
novel.20142	252	4.88	24.78	21.38	71.82	183.45	82.25	2.5235	0.00247708	0.0125967	-	XP_020945460.1	CREB-regulated transcription coactivator 2 isoform X3 [Sus scrofa]	GO:0016021	integral component of membrane	K09228	KRAB	http://www.genome.jp/dbget-bin/www_bget?ko:K09228	-	-	-	-	-	-
ENSSSCG00000003732	3280	0.56	0.69	0.68	0.07	0	0.04	-4.16126	2.69669e-05	0.000233553	MEP1B	XP_003127931.1	meprin A subunit beta isoform X1 [Sus scrofa]	GO:0042802;GO:0004222;GO:1901998;GO:0005887;GO:0008270;GO:0017090;GO:0016021	identical protein binding;metalloendopeptidase activity;toxin transport;integral component of plasma membrane;zinc ion binding;meprin A complex;integral component of membrane	K08606	MEP1B	http://www.genome.jp/dbget-bin/www_bget?ko:K08606	Protein digestion and absorption	ko04974	KOG3714	Meprin A metalloprotease	sp|Q16820|MEP1B_HUMAN	Meprin A subunit beta OS=Homo sapiens OX=9606 GN=MEP1B PE=1 SV=3
ENSSSCG00000005672	2726	31.24	27.72	26.68	72.52	49.77	52.54	1.01095	4.1458e-12	1.205e-10	PTPA	TKC35392.1;XP_005660570.2;XP_001926112.3;XP_011517140.1;XP_031306522.1;XP_030870658.1	hypothetical protein EI555_005809, partial [Monodon monoceros];serine/threonine-protein phosphatase 2A activator isoform X2 [Sus scrofa];serine/threonine-protein phosphatase 2A activator isoform X1 [Sus scrofa];serine/threonine-protein phosphatase 2A activator isoform X5 [Homo sapiens];serine/threonine-protein phosphatase 2A activator isoform X3 [Camelus dromedarius];serine/threonine-protein phos…	GO:0005737;GO:0003755;GO:0005634;GO:0019211;GO:0008160;GO:0007052;GO:0000159	cytoplasm;peptidyl-prolyl cis-trans isomerase activity;nucleus;phosphatase activator activity;protein tyrosine phosphatase activator activity;mitotic spindle organization;protein phosphatase type 2A complex	K17605	PPP2R4,PTPA	http://www.genome.jp/dbget-bin/www_bget?ko:K17605	-	-	KOG2867	Phosphotyrosyl phosphatase activator	sp|Q2KJ44|PTPA_BOVIN;sp|Q15257|PTPA_HUMAN;sp|P58389|PTPA_MOUSE	Serine/threonine-protein phosphatase 2A activator OS=Bos taurus OX=9913 GN=PTPA PE=2 SV=1;Serine/threonine-protein phosphatase 2A activator OS=Homo sapiens OX=9606 GN=PTPA PE=1 SV=3;Serine/threonine-protein phosphatase 2A activator OS=Mus musculus OX=10090 GN=Ptpa PE=1 SV=1
ENSSSCG00000007857	2564	3.56	3.47	3.16	0.4	0.82	0.34	-2.79626	3.90271e-13	1.28652e-11	ACSM3	XP_003124616.2	acyl-coenzyme A synthetase ACSM3, mitochondrial isoform X1 [Sus scrofa]	GO:0018729;GO:0006633;GO:0000166;GO:0004321;GO:0015645;GO:0047760;GO:0006637;GO:0005759	propionate CoA-transferase activity;fatty acid biosynthetic process;nucleotide binding;fatty-acyl-CoA synthase activity;fatty acid ligase activity;butyrate-CoA ligase activity;acyl-CoA metabolic process;mitochondrial matrix	K01896	ACSM	http://www.genome.jp/dbget-bin/www_bget?ko:K01896	Butanoate metabolism	ko00650	KOG1175	Acyl-CoA synthetase	sp|Q5REV5|ACSM3_PONAB	Acyl-coenzyme A synthetase ACSM3, mitochondrial OS=Pongo abelii OX=9601 GN=ACSM3 PE=2 SV=1
ENSSSCG00000039199	3878	0.66	0.49	0.55	0.07	0.13	0.22	-1.99104	0.00172029	0.00919405	ADGRA1	XP_020929571.1	adhesion G protein-coupled receptor A1 [Sus scrofa]	GO:0016021;GO:0004930;GO:0007166	integral component of membrane;G protein-coupled receptor activity;cell surface receptor signaling pathway	K08460	ADGRA1,GPR123	http://www.genome.jp/dbget-bin/www_bget?ko:K08460	-	-	-	-	sp|Q8C4G9|AGRA1_MOUSE	Adhesion G protein-coupled receptor A1 OS=Mus musculus OX=10090 GN=Adgra1 PE=2 SV=1
ENSSSCG00000039761	2596	0.97	1.25	1.13	0.41	0.95	0.74	-1.30042	0.00367551	0.0176576	MYCL	XP_032478862.1;PNI52435.1	protein L-Myc [Phocoena sinus];MYCL isoform 4 [Pan troglodytes]	GO:0045607;GO:0005694;GO:0000978;GO:0006357;GO:0046983;GO:0003677;GO:0003700;GO:0005634;GO:0000785;GO:0005654;GO:0000981	regulation of inner ear auditory receptor cell differentiation;chromosome;RNA polymerase II cis-regulatory region sequence-specific DNA binding;regulation of transcription by RNA polymerase II;protein dimerization activity;DNA binding;DNA-binding transcription factor activity;nucleus;chromatin;nucleoplasm;DNA-binding transcription factor activity, RNA polymerase II-specific	K09110	LMYC,MYCL	http://www.genome.jp/dbget-bin/www_bget?ko:K09110	-	-	-	-	sp|P12524|MYCL_HUMAN	Protein L-Myc OS=Homo sapiens OX=9606 GN=MYCL PE=1 SV=2
novel.8870	251	4.65	11.2	4.04	118.24	31.35	98.2	3.56024	0.00120266	0.0067493	-	XP_020945460.1	CREB-regulated transcription coactivator 2 isoform X3 [Sus scrofa]	-	-	K09228	KRAB	http://www.genome.jp/dbget-bin/www_bget?ko:K09228	-	-	-	-	-	-
novel.3493	263	83.01	71.58	61.61	315.18	325.23	239.79	1.80934	1.98393e-06	2.18493e-05	-	XP_020945460.1	CREB-regulated transcription coactivator 2 isoform X3 [Sus scrofa]	-	-	K09228	KRAB	http://www.genome.jp/dbget-bin/www_bget?ko:K09228	-	-	-	-	-	-
novel.15077	308	0	0	1	17.91	13.26	1.56	5.21236	0.00553392	0.0249961	-	XP_020925549.1	lysosome-associated membrane glycoprotein 3 isoform X1 [Sus scrofa]	GO:0016021	integral component of membrane	-	-	-	-	-	-	-	-	-
ENSSSCG00000038912	837	483.52	531.83	500.2	213.98	215.96	181.74	-1.26612	5.17197e-43	1.85035e-40	IFITM3	NP_001188311.1	interferon-induced transmembrane protein 3 [Sus scrofa]	GO:0060337;GO:0051607;GO:0034341;GO:0016740;GO:0005886;GO:0016021;GO:0046597;GO:0035455;GO:0045071;GO:0035456	type I interferon signaling pathway;defense response to virus;response to interferon-gamma;transferase activity;plasma membrane;integral component of membrane;negative regulation of viral entry into host cell;response to interferon-alpha;negative regulation of viral genome replication;response to interferon-beta	K06566	IFITM	http://www.genome.jp/dbget-bin/www_bget?ko:K06566	-	-	-	-	sp|Q01628|IFM3_HUMAN	Interferon-induced transmembrane protein 3 OS=Homo sapiens OX=9606 GN=IFITM3 PE=1 SV=2
ENSSSCG00000000742	3557	0.9	0.72	0.61	1.4	1.02	2.41	1.10522	0.00869187	0.0368005	ITFG2	XP_003481752.1	integrin-alpha FG-GAP repeat-containing protein 2 isoform X2 [Sus scrofa]	GO:0007229;GO:0005829;GO:0005654;GO:0034198;GO:1904262;GO:0042149;GO:0140007;GO:0032006;GO:0005765;GO:0002314	integrin-mediated signaling pathway;cytosol;nucleoplasm;cellular response to amino acid starvation;negative regulation of TORC1 signaling;cellular response to glucose starvation;KICSTOR complex;regulation of TOR signaling;lysosomal membrane;germinal center B cell differentiation	K23296	ITFG2	http://www.genome.jp/dbget-bin/www_bget?ko:K23296	-	-	-	-	sp|Q969R8|ITFG2_HUMAN	KICSTOR complex protein ITFG2 OS=Homo sapiens OX=9606 GN=ITFG2 PE=1 SV=1
novel.1052	354	4.88	8.87	8.41	40.44	28.04	17.03	1.85191	0.00202022	0.0105672	-	XP_020945460.1	CREB-regulated transcription coactivator 2 isoform X3 [Sus scrofa]	GO:0016021	integral component of membrane	-	-	-	-	-	-	-	-	-
ENSSSCG00000026587	1435	2.5	3.35	3.36	7.43	6.26	6.19	1.10188	0.000153819	0.00109965	BATF3	XP_020919511.1	basic leucine zipper transcriptional factor ATF-like 3 [Sus scrofa]	GO:0003677;GO:0003700;GO:0006357	DNA binding;DNA-binding transcription factor activity;regulation of transcription by RNA polymerase II	K09034	BATF	http://www.genome.jp/dbget-bin/www_bget?ko:K09034	-	-	-	-	sp|Q9NR55|BATF3_HUMAN	Basic leucine zipper transcriptional factor ATF-like 3 OS=Homo sapiens OX=9606 GN=BATF3 PE=1 SV=1
ENSSSCG00000031616	3260	1.72	1.75	1.66	4.89	5.21	4.14	1.33772	2.44242e-09	4.54623e-08	FOSB	PNI89122.1;XP_027801786.1;XP_022379817.1;XP_020950216.1	FOSB isoform 7 [Pan troglodytes];protein fosB isoform X2 [Marmota flaviventris];protein fosB isoform X2 [Enhydra lutris kenyoni];LOW QUALITY PROTEIN: protein fosB [Sus scrofa]	GO:0043231;GO:0071277;GO:0009612;GO:0000785;GO:0051591;GO:0005634;GO:0003700;GO:0003677;GO:0032870;GO:0001228;GO:1990837;GO:0000981;GO:0005654;GO:0007565;GO:0032570;GO:0042493;GO:0000122;GO:0006366;GO:0043278;GO:0000978;GO:0006357;GO:0051412;GO:0008134	intracellular membrane-bounded organelle;cellular response to calcium ion;response to mechanical stimulus;chromatin;response to cAMP;nucleus;DNA-binding transcription factor activity;DNA binding;cellular response to hormone stimulus;DNA-binding transcription activator activity, RNA polymerase II-specific;sequence-specific double-stranded DNA binding;DNA-binding transcription factor activity, RNA …	K09029	FOSB	http://www.genome.jp/dbget-bin/www_bget?ko:K09029	Osteoclast differentiation;IL-17 signaling pathway	ko04380,ko04657	-	-	sp|Q9TUB3|FOSB_CANLF;sp|P53539|FOSB_HUMAN	Protein fosB OS=Canis lupus familiaris OX=9615 GN=FOSB PE=3 SV=1;Protein fosB OS=Homo sapiens OX=9606 GN=FOSB PE=1 SV=1
ENSSSCG00000017797	4517	0.03	0	0.08	0.23	0.23	0.24	2.94796	0.00661141	0.0291645	SLC6A4	XP_020923179.1	sodium-dependent serotonin transporter isoform X1 [Sus scrofa]	GO:0098793;GO:0005335;GO:0010008;GO:0005887;GO:0046872;GO:0005925	presynapse;serotonin:sodium symporter activity;endosome membrane;integral component of plasma membrane;metal ion binding;focal adhesion	K05037	SLC6A4,SERT	http://www.genome.jp/dbget-bin/www_bget?ko:K05037	Serotonergic synapse;Synaptic vesicle cycle	ko04726,ko04721	KOG3659	Sodium-neurotransmitter symporter	sp|Q9XT49|SC6A4_BOVIN	Sodium-dependent serotonin transporter OS=Bos taurus OX=9913 GN=SLC6A4 PE=2 SV=1
novel.7488	393	1.13	1.14	1.57	24.57	19.16	8.98	3.70256	6.41623e-06	6.30174e-05	-	XP_020945460.1	CREB-regulated transcription coactivator 2 isoform X3 [Sus scrofa]	GO:0016021	integral component of membrane	-	-	-	-	-	-	-	-	-
ENSSSCG00000011928	7742	0.71	0.73	0.86	0.2	0.29	0.31	-1.5614	1.3045e-05	0.000120486	CCDC80	XP_003132728.1;PNJ64074.1	coiled-coil domain-containing protein 80 [Sus scrofa];CCDC80 isoform 8 [Pongo abelii]	GO:0005576;GO:0030198;GO:0001968;GO:0005604;GO:0005614;GO:0009617;GO:0010811;GO:0031012;GO:0005539;GO:0008201	extracellular region;extracellular matrix organization;fibronectin binding;basement membrane;interstitial matrix;response to bacterium;positive regulation of cell-substrate adhesion;extracellular matrix;glycosaminoglycan binding;heparin binding	-	-	-	-	-	KOG0419	Ubiquitin-protein ligase	sp|Q76M96|CCD80_HUMAN	Coiled-coil domain-containing protein 80 OS=Homo sapiens OX=9606 GN=CCDC80 PE=1 SV=1
ENSSSCG00000017082	2197	148.93	143.33	145.03	58.43	58.15	86.27	-1.10098	5.37949e-12	1.53606e-10	SPARC	XP_032484725.1;NP_001026964.1;XP_005898279.2	SPARC isoform X2 [Phocoena sinus];SPARC precursor [Sus scrofa];PREDICTED: SPARC isoform X1 [Bos mutus]	GO:0005615;GO:0005604;GO:0005518;GO:0016020;GO:0050840;GO:0005509;GO:0048856	extracellular space;basement membrane;collagen binding;membrane;extracellular matrix binding;calcium ion binding;anatomical structure development	K24262	SPARC	http://www.genome.jp/dbget-bin/www_bget?ko:K24262	-	-	KOG4004	Matricellular protein Osteonectin/SPARC/BM-40	sp|P20112|SPRC_PIG	SPARC OS=Sus scrofa OX=9823 GN=SPARC PE=1 SV=2
ENSSSCG00000016746	6730	1.62	1.02	1.29	0.16	0.26	0.26	-2.39484	5.28606e-09	9.29857e-08	NPC1L1	XP_005673397.2	Niemann-Pick C1-like protein 1 [Sus scrofa]	GO:0030299;GO:0005319;GO:0071501;GO:0042157;GO:0016021;GO:0006695;GO:0031489;GO:0031267;GO:0044214	intestinal cholesterol absorption;lipid transporter activity;cellular response to sterol depletion;lipoprotein metabolic process;integral component of membrane;cholesterol biosynthetic process;myosin V binding;small GTPase binding;spanning component of plasma membrane	K14461	NPC1L1	http://www.genome.jp/dbget-bin/www_bget?ko:K14461	Fat digestion and absorption	ko04975	KOG1933	Cholesterol transport protein (Niemann-Pick C disease protein)	sp|Q9UHC9|NPCL1_HUMAN	NPC1-like intracellular cholesterol transporter 1 OS=Homo sapiens OX=9606 GN=NPC1L1 PE=1 SV=2
ENSSSCG00000003731	7715	6.19	6.46	5.97	2.86	2.59	2.97	-1.14458	1.47963e-15	6.5448e-14	GAREM1	XP_020951877.1;XP_003482102.3;XP_020951876.1	GRB2-associated and regulator of MAPK protein 1 isoform X3 [Sus scrofa];GRB2-associated and regulator of MAPK protein 1 isoform X2 [Sus scrofa];GRB2-associated and regulator of MAPK protein 1 isoform X1 [Sus scrofa]	-	-	-	-	-	-	-	-	-	sp|Q9H706|GARE1_HUMAN	GRB2-associated and regulator of MAPK protein 1 OS=Homo sapiens OX=9606 GN=GAREM1 PE=1 SV=2
ENSSSCG00000012915	2065	2.47	1.95	2.01	11.24	9.57	5.98	1.9898	2.27335e-13	7.76771e-12	Clcf1	XP_028716462.1;XP_020938424.1;XP_005384395.1	cardiotrophin-like cytokine factor 1 isoform X1 [Peromyscus leucopus];cardiotrophin-like cytokine factor 1 isoform X2 [Sus scrofa];PREDICTED: cardiotrophin-like cytokine factor 1 isoform X1 [Chinchilla lanigera]	GO:0005576	extracellular region	K05421	CLCF1,BSF3,CLC	http://www.genome.jp/dbget-bin/www_bget?ko:K05421	Cytokine-cytokine receptor interaction	ko04060	-	-	sp|Q9QZM3|CLCF1_MOUSE	Cardiotrophin-like cytokine factor 1 OS=Mus musculus OX=10090 GN=Clcf1 PE=1 SV=1
ENSSSCG00000037468	3884	13.57	13.3	13.14	5.32	7.06	6.12	-1.11162	9.67719e-14	3.45201e-12	GNE	XP_007456053.1;KAB1279674.1;XP_020939643.1;XP_029058309.1	PREDICTED: bifunctional UDP-N-acetylglucosamine 2-epimerase/N-acetylmannosamine kinase isoform X3 [Lipotes vexillifer];Bifunctional UDP-N-acetylglucosamine 2-epimerase/N-acetylmannosamine kinase [Camelus dromedarius];bifunctional UDP-N-acetylglucosamine 2-epimerase/N-acetylmannosamine kinase isoform X1 [Sus scrofa];bifunctional UDP-N-acetylglucosamine 2-epimerase/N-acetylmannosamine kinase isofor…	GO:0006047;GO:0004553;GO:0006045;GO:0016301;GO:0005829;GO:0006054;GO:0008761;GO:0007155;GO:0009384;GO:0046872;GO:0005524;GO:0005737	UDP-N-acetylglucosamine metabolic process;hydrolase activity, hydrolyzing O-glycosyl compounds;N-acetylglucosamine biosynthetic process;kinase activity;cytosol;N-acetylneuraminate metabolic process;UDP-N-acetylglucosamine 2-epimerase activity;cell adhesion;N-acylmannosamine kinase activity;metal ion binding;ATP binding;cytoplasm	K12409	GNE	http://www.genome.jp/dbget-bin/www_bget?ko:K12409	Amino sugar and nucleotide sugar metabolism	ko00520	-	-	sp|Q9Y223|GLCNE_HUMAN	Bifunctional UDP-N-acetylglucosamine 2-epimerase/N-acetylmannosamine kinase OS=Homo sapiens OX=9606 GN=GNE PE=1 SV=1
novel.20250	1343	19.3	18.51	14.92	6.33	5.44	4.98	-1.58005	3.27278e-13	1.09368e-11	Dipk1b	XP_003480685.2	protein FAM69B isoform X2 [Sus scrofa]	GO:0016301;GO:0005789;GO:0016021	kinase activity;endoplasmic reticulum membrane;integral component of membrane	-	-	-	-	-	-	-	sp|Q99ML4|DIK1B_MOUSE	Divergent protein kinase domain 1B OS=Mus musculus OX=10090 GN=Dipk1b PE=1 SV=1
novel.19758	267	0	0	0	56.62	33.38	39.68	6.06002	7.95046e-05	0.000615004	-	XP_020945460.1	CREB-regulated transcription coactivator 2 isoform X3 [Sus scrofa]	GO:0016021	integral component of membrane	K02437	gcvH,GCSH	http://www.genome.jp/dbget-bin/www_bget?ko:K02437	Glycine, serine and threonine metabolism;Glyoxylate and dicarboxylate metabolism	ko00260,ko00630	-	-	-	-
ENSSSCG00000020872	831	48.74	52.57	55.92	13.78	14.21	16.6	-1.83083	2.24845e-23	2.15356e-21	PDZK1IP1	XP_020952356.1	PDZK1-interacting protein 1 [Sus scrofa]	GO:0016021	integral component of membrane	-	-	-	-	-	-	-	sp|Q6ITQ4|PDZ1I_PIG	PDZK1-interacting protein 1 OS=Sus scrofa OX=9823 GN=PDZK1IP1 PE=3 SV=1
ENSSSCG00000016501	9478	4.01	4.5	4.66	2.43	2.1	1.79	-1.06654	4.01414e-12	1.16813e-10	KDM7A	XP_003134662.1	lysine-specific demethylase 7A [Sus scrofa]	GO:0008270;GO:0046872;GO:0045893;GO:0071558;GO:0005506;GO:0005634;GO:0035575;GO:0005654;GO:0051864;GO:0005730;GO:0008168;GO:0035064;GO:0032454;GO:0032259;GO:0006325;GO:0051213	zinc ion binding;metal ion binding;positive regulation of transcription, DNA-templated;histone H3-tri/di-methyl-lysine-27 demethylase activity;iron ion binding;nucleus;histone H4-methyl-lysine-20 demethylase activity;nucleoplasm;histone H3-methyl-lysine-36 demethylase activity;nucleolus;methyltransferase activity;methylated histone binding;histone H3-methyl-lysine-9 demethylase activity;methylati…	K11445	KDM7A,JHDM1D	http://www.genome.jp/dbget-bin/www_bget?ko:K11445	-	-	KOG1633	F-box protein JEMMA and related proteins with JmjC, PHD, F-box and LRR domains	sp|Q6ZMT4|KDM7A_HUMAN	Lysine-specific demethylase 7A OS=Homo sapiens OX=9606 GN=KDM7A PE=1 SV=2
ENSSSCG00000050662	6152	0.26	0.2	0.28	0.84	0.54	0.45	1.30531	0.00391436	0.0186943	-	ABR01162.1	endonuclease/reverse transcriptase [Sus scrofa]	GO:0004519;GO:0003964	endonuclease activity;RNA-directed DNA polymerase activity	K23324	EDARADD	http://www.genome.jp/dbget-bin/www_bget?ko:K23324	NF-kappa B signaling pathway	ko04064	-	-	sp|O00370|LORF2_HUMAN	LINE-1 retrotransposable element ORF2 protein OS=Homo sapiens OX=9606 PE=1 SV=1
ENSSSCG00000016543	4010	9.81	9.98	9.25	4.26	4.41	4.86	-1.07893	3.38208e-10	7.24007e-09	EXOC4	XP_020934480.1	exocyst complex component 4 isoform X1 [Sus scrofa]	GO:0006612;GO:0006893;GO:0000145;GO:0006904;GO:0090522	protein targeting to membrane;Golgi to plasma membrane transport;exocyst;vesicle docking involved in exocytosis;vesicle tethering involved in exocytosis	K06111	EXOC4,SEC8	http://www.genome.jp/dbget-bin/www_bget?ko:K06111	-	-	KOG3691	Exocyst complex subunit Sec8	sp|Q96A65|EXOC4_HUMAN	Exocyst complex component 4 OS=Homo sapiens OX=9606 GN=EXOC4 PE=1 SV=1
ENSSSCG00000037391	3157	2.82	1.69	1.46	0.92	0.91	1.11	-1.03848	0.00487534	0.0225061	ZNF775	XP_020934442.1	zinc finger protein 775 [Sus scrofa]	-	-	-	-	-	-	-	-	-	sp|Q96BV0|ZN775_HUMAN	Zinc finger protein 775 OS=Homo sapiens OX=9606 GN=ZNF775 PE=1 SV=2
ENSSSCG00000011859	8745	4.27	4.61	4.39	1.51	2.02	2.48	-1.17726	1.77127e-08	2.84433e-07	HEG1	XP_020925878.1;EHH16135.1;XP_007449771.1	protein HEG homolog 1 [Sus scrofa];hypothetical protein EGK_11376 [Macaca mulatta];PREDICTED: protein HEG homolog 1-like, partial [Lipotes vexillifer]	GO:0048845;GO:0009986;GO:0055017;GO:0003222;GO:0007507;GO:0001944;GO:0045216;GO:0001701;GO:0005509;GO:1905709;GO:0005576;GO:1902414;GO:0001885;GO:0035264;GO:0090271;GO:0007043;GO:0001886;GO:0001945;GO:0003017;GO:0060039;GO:2000299;GO:0003281;GO:0001570;GO:0009897;GO:0005911;GO:0003209;GO:0009791;GO:0030324;GO:0016021;GO:0050878;GO:0035024	venous blood vessel morphogenesis;cell surface;cardiac muscle tissue growth;ventricular trabecula myocardium morphogenesis;heart development;vasculature development;cell-cell junction organization;in utero embryonic development;calcium ion binding;negative regulation of membrane permeability;extracellular region;protein localization to cell junction;endothelial cell development;multicellular orga…	K24472	HEG	http://www.genome.jp/dbget-bin/www_bget?ko:K24472	-	-	-	-	sp|Q9ULI3|HEG1_HUMAN	Protein HEG homolog 1 OS=Homo sapiens OX=9606 GN=HEG1 PE=1 SV=3
novel.402	264	7.38	0	8.36	37.16	53.9	45.43	2.86672	0.00948881	0.039589	-	XP_020945460.1	CREB-regulated transcription coactivator 2 isoform X3 [Sus scrofa]	GO:0016021	integral component of membrane	K09228	KRAB	http://www.genome.jp/dbget-bin/www_bget?ko:K09228	-	-	-	-	-	-
novel.7175	565	0	0.25	0.23	1.12	1.83	3.66	3.79634	0.00976935	0.0406172	-	-	-	-	-	-	-	-	-	-	-	-	-	-
ENSSSCG00000024061	1030	3.88	3.88	4.3	2.21	0.79	1.76	-1.3585	0.00506044	0.0232152	TNNI1	PNI34551.1;VTJ56927.1;XP_020013702.1;XP_020919722.1;XP_011892391.1	TNNI1 isoform 3 [Pan troglodytes];Hypothetical predicted protein [Marmota monax];troponin I, slow skeletal muscle-like, partial [Castor canadensis];troponin I, slow skeletal muscle isoform X1 [Sus scrofa];PREDICTED: troponin I, slow skeletal muscle isoform X1 [Cercocebus atys]	GO:0005861	troponin complex	K10371	TNNI1	http://www.genome.jp/dbget-bin/www_bget?ko:K10371	-	-	KOG3977	Troponin I	sp|P19237|TNNI1_HUMAN;sp|P02645|TNNI1_RABIT	Troponin I, slow skeletal muscle OS=Homo sapiens OX=9606 GN=TNNI1 PE=1 SV=3;Troponin I, slow skeletal muscle OS=Oryctolagus cuniculus OX=9986 GN=TNNI1 PE=1 SV=1
ENSSSCG00000035795	429	22.6	26.47	27.13	84.53	48	48.85	1.20001	0.000114602	0.000850272	SUMO3	XP_032347835.1	small ubiquitin-related modifier 3 isoform X1 [Camelus ferus]	-	-	K12160	SUMO,SMT3	http://www.genome.jp/dbget-bin/www_bget?ko:K12160	Nucleocytoplasmic transport	ko03013	-	-	sp|Q17QV3|SUMO3_BOVIN	Small ubiquitin-related modifier 3 OS=Bos taurus OX=9913 GN=SUMO3 PE=3 SV=1
ENSSSCG00000010313	5373	64.86	61	55.66	21.22	25.74	42.01	-1.04725	0.00211096	0.0110026	VCL	XP_005671131.1;KAF4018928.1;XP_002718451.2;XP_025706133.1;XP_002718452.2	vinculin isoform X3 [Sus scrofa];hypothetical protein G4228_011024 [Cervus hanglu yarkandensis];PREDICTED: vinculin isoform X1 [Oryctolagus cuniculus];vinculin-like isoform X1 [Callorhinus ursinus];PREDICTED: vinculin isoform X2 [Oryctolagus cuniculus]	GO:0043297;GO:0048675;GO:0051015;GO:0034394;GO:0005915;GO:0002102;GO:1904702;GO:0090136;GO:0043034;GO:0005912;GO:1990357;GO:0051893;GO:0042383;GO:1903140;GO:0002162;GO:0005903;GO:0090637;GO:0032991;GO:0002009;GO:0030334;GO:0030032;GO:0005886;GO:0031625;GO:0034333;GO:0005911;GO:0015629;GO:0090636;GO:0007155;GO:0005737;GO:0005925;GO:0005916;GO:0045294;GO:0005198	apical junction assembly;axon extension;actin filament binding;protein localization to cell surface;zonula adherens;podosome;regulation of protein localization to adherens junction;epithelial cell-cell adhesion;costamere;adherens junction;terminal web;regulation of focal adhesion assembly;sarcolemma;regulation of establishment of endothelial barrier;dystroglycan binding;brush border;inner dense p…	K05700	VCL	http://www.genome.jp/dbget-bin/www_bget?ko:K05700	Regulation of actin cytoskeleton;Adherens junction;Focal adhesion;Leukocyte transendothelial migration	ko04810,ko04520,ko04510,ko04670	-	-	sp|P26234|VINC_PIG;sp|Q64727|VINC_MOUSE	Vinculin OS=Sus scrofa OX=9823 GN=VCL PE=1 SV=4;Vinculin OS=Mus musculus OX=10090 GN=Vcl PE=1 SV=4
novel.12112	250	4.96	6.79	0	40.03	97.88	30.26	4.03367	0.0051982	0.0237309	-	XP_020945460.1	CREB-regulated transcription coactivator 2 isoform X3 [Sus scrofa]	-	-	K09228	KRAB	http://www.genome.jp/dbget-bin/www_bget?ko:K09228	-	-	-	-	-	-
ENSSSCG00000037634	4443	1.81	1.13	1.61	3.75	3.87	2.03	1.02513	4.54115e-05	0.000372855	FOXA1	TKC50171.1;XP_001929311.1	hypothetical protein EI555_013677, partial [Monodon monoceros];hepatocyte nuclear factor 3-alpha [Sus scrofa]	GO:0010719;GO:0060487;GO:0043065;GO:0051091;GO:0003682;GO:1902691;GO:0061144;GO:0009653;GO:0000981;GO:0005654;GO:0042445;GO:0060528;GO:0005634;GO:0003700;GO:0060441;GO:0032355;GO:0045931;GO:0060741;GO:0001650;GO:0048646;GO:0006338;GO:0060738;GO:0007219;GO:0060743;GO:0000978;GO:0006357;GO:0008134;GO:0048665;GO:0042593;GO:0043565;GO:0045944;GO:0030154;GO:0021904;GO:0045880;GO:0019904;GO:0000122;GO:…	negative regulation of epithelial to mesenchymal transition;lung epithelial cell differentiation;positive regulation of apoptotic process;positive regulation of DNA-binding transcription factor activity;chromatin binding;respiratory basal cell differentiation;alveolar secondary septum development;anatomical structure morphogenesis;DNA-binding transcription factor activity, RNA polymerase II-speci…	K09387	FOXA1,HNF3A	http://www.genome.jp/dbget-bin/www_bget?ko:K09387	-	-	-	-	sp|P55317|FOXA1_HUMAN	Hepatocyte nuclear factor 3-alpha OS=Homo sapiens OX=9606 GN=FOXA1 PE=1 SV=2
novel.10441	396	0.55	1.12	1.48	9.48	8.42	4.41	2.94269	0.00523344	0.0238783	-	XP_020945460.1	CREB-regulated transcription coactivator 2 isoform X3 [Sus scrofa]	GO:0016021	integral component of membrane	K01530	E7.6.2.1	http://www.genome.jp/dbget-bin/www_bget?ko:K01530	-	-	-	-	-	-
ENSSSCG00000031228	3065	3.07	3.77	3.48	1.18	0.7	0.81	-1.77224	1.46509e-07	2.0024e-06	OPRL1	NP_999341.1;XP_020922111.1	nociceptin receptor [Sus scrofa];uncharacterized protein LOC110255939 isoform X3 [Sus scrofa]	GO:0044849;GO:0007193;GO:1904059;GO:0031410;GO:0042923;GO:0008022;GO:0001626;GO:0043005;GO:1990708;GO:0005887;GO:0007610;GO:0043951;GO:0005886;GO:0004930;GO:0019233;GO:0016021;GO:0060454;GO:0032355;GO:0045776;GO:0042755;GO:1904058;GO:0042277;GO:1901386;GO:0035810;GO:0106072;GO:0007218	estrous cycle;adenylate cyclase-inhibiting G protein-coupled receptor signaling pathway;regulation of locomotor rhythm;cytoplasmic vesicle;neuropeptide binding;protein C-terminus binding;nociceptin receptor activity;neuron projection;conditioned place preference;integral component of plasma membrane;behavior;negative regulation of cAMP-mediated signaling;plasma membrane;G protein-coupled receptor…	K04216	OPRL1	http://www.genome.jp/dbget-bin/www_bget?ko:K04216	Neuroactive ligand-receptor interaction	ko04080	-	-	sp|P79292|OPRX_PIG	Nociceptin receptor OS=Sus scrofa OX=9823 GN=OPRL1 PE=2 SV=1
ENSSSCG00000014943	2562	5.44	5.04	4.26	10.26	9.88	7.27	1.08394	2.12704e-08	3.37992e-07	DEUP1	XP_020918294.1;XP_020918295.1;XP_020918291.1;XP_020918290.1;XP_005667284.2	deuterosome assembly protein 1 isoform X5 [Sus scrofa];deuterosome assembly protein 1 isoform X6 [Sus scrofa];deuterosome assembly protein 1 isoform X3 [Sus scrofa];deuterosome assembly protein 1 isoform X2 [Sus scrofa];deuterosome assembly protein 1 isoform X1 [Sus scrofa]	GO:0005737;GO:0098536;GO:0098535;GO:0030030	cytoplasm;deuterosome;de novo centriole assembly involved in multi-ciliated epithelial cell differentiation;cell projection organization	-	-	-	-	-	-	-	sp|Q05D60|DEUP1_HUMAN;sp|Q95JK1|DEUP1_MACFA	Deuterosome assembly protein 1 OS=Homo sapiens OX=9606 GN=DEUP1 PE=1 SV=2;Deuterosome assembly protein 1 OS=Macaca fascicularis OX=9541 GN=DEUP1 PE=2 SV=2
ENSSSCG00000031367	4363	1.77	1.64	2.36	0.71	1.17	0.88	-1.0701	0.000552499	0.00342625	AADAC	XP_020925289.1	arylacetamide deacetylase-like isoform X1 [Sus scrofa]	GO:0052689;GO:0016021	carboxylic ester hydrolase activity;integral component of membrane	K13616	AADAC	http://www.genome.jp/dbget-bin/www_bget?ko:K13616	-	-	KOG1515	Arylacetamide deacetylase	sp|Q7M370|AAAD_RABIT	Arylacetamide deacetylase OS=Oryctolagus cuniculus OX=9986 GN=AADAC PE=1 SV=1
ENSSSCG00000028814	1565	1273.26	1240.85	852.44	314.59	274.35	444.96	-1.69272	6.95207e-08	1.00913e-06	SOD3	XP_020956182.1	extracellular superoxide dismutase [Cu-Zn] isoform X1 [Sus scrofa]	GO:0004784;GO:0005507	superoxide dismutase activity;copper ion binding	K16627	SOD3	http://www.genome.jp/dbget-bin/www_bget?ko:K16627	-	-	KOG0441	Cu2+/Zn2+ superoxide dismutase SOD1	sp|P08294|SODE_HUMAN	Extracellular superoxide dismutase [Cu-Zn] OS=Homo sapiens OX=9606 GN=SOD3 PE=1 SV=2
ENSSSCG00000007816	7793	0.57	0.47	0.57	1.32	1.13	1.27	1.21148	5.85129e-06	5.80784e-05	IL21R	XP_020942101.1	interleukin-21 receptor [Sus scrofa]	GO:0016020;GO:0004896	membrane;cytokine receptor activity	K05075	IL21R,CD360	http://www.genome.jp/dbget-bin/www_bget?ko:K05075	JAK-STAT signaling pathway;Cytokine-cytokine receptor interaction;Th17 cell differentiation	ko04630,ko04060,ko04659	-	-	sp|Q9HBE5|IL21R_HUMAN	Interleukin-21 receptor OS=Homo sapiens OX=9606 GN=IL21R PE=1 SV=1
novel.18402	256	0	13.07	0	63.41	59.85	64.97	3.73299	0.0025503	0.0129021	-	XP_020954391.1	cullin-7 isoform X1 [Sus scrofa]	GO:0016021	integral component of membrane	K09228	KRAB	http://www.genome.jp/dbget-bin/www_bget?ko:K09228	-	-	-	-	-	-
ENSSSCG00000040486	1592	22.5	24.43	21.71	58.51	60.51	55.62	1.33804	5.2644e-30	7.8572e-28	BIRC5	NP_999306.1	baculoviral IAP repeat-containing protein 5 [Sus scrofa]	GO:0051303;GO:0007094;GO:0051726;GO:0042803;GO:0005876;GO:0043027;GO:0008017;GO:0061469;GO:0043524;GO:0000775;GO:0045892;GO:0005814;GO:0015631;GO:0030496;GO:0061178;GO:0031503;GO:0031536;GO:0043066;GO:0000281;GO:0031021;GO:0045931;GO:0043154;GO:0005737;GO:0008270;GO:0005829;GO:0051301;GO:0000086;GO:0005881;GO:0006468;GO:0000226;GO:0000777;GO:0007059;GO:0005634;GO:0032133	establishment of chromosome localization;mitotic spindle assembly checkpoint signaling;regulation of cell cycle;protein homodimerization activity;spindle microtubule;cysteine-type endopeptidase inhibitor activity involved in apoptotic process;microtubule binding;regulation of type B pancreatic cell proliferation;negative regulation of neuron apoptotic process;chromosome, centromeric region;negati…	K08731	BIRC5	http://www.genome.jp/dbget-bin/www_bget?ko:K08731	Apoptosis;Apoptosis - multiple species;Hippo signaling pathway	ko04210,ko04215,ko04390	KOG1101	Apoptosis inhibitor IAP1 and related BIR domain proteins	sp|Q9GLN5|BIRC5_PIG	Baculoviral IAP repeat-containing protein 5 OS=Sus scrofa OX=9823 GN=BIRC5 PE=2 SV=1
ENSSSCG00000034623	2280	2.19	4.64	2	0	0.03	0.03	-4.53956	0.000552743	0.00342689	Adam3	NP_001092065.1	ADAM3b precursor [Sus scrofa]	GO:0007229;GO:0016021;GO:0004222	integrin-mediated signaling pathway;integral component of membrane;metalloendopeptidase activity	-	-	-	-	-	-	-	sp|F8VQ03|ADAM3_MOUSE	A disintegrin and metallopeptidase domain 3 OS=Mus musculus OX=10090 GN=Adam3 PE=1 SV=1
novel.19379	255	0	0	0	32.81	64.96	0	5.33492	0.00805487	0.0345059	-	XP_020954391.1	cullin-7 isoform X1 [Sus scrofa]	GO:0016021	integral component of membrane	K09228	KRAB	http://www.genome.jp/dbget-bin/www_bget?ko:K09228	-	-	-	-	-	-
ENSSSCG00000040554	2285	1.71	2.34	1.26	0.92	0.67	0.79	-1.16267	0.00793087	0.0341162	COL9A3	XP_020933886.1	collagen alpha-3(IX) chain [Sus scrofa]	GO:0030198;GO:0005581;GO:0008585;GO:0031012;GO:0008584;GO:0005604;GO:0005615;GO:0005201;GO:0005594	extracellular matrix organization;collagen trimer;female gonad development;extracellular matrix;male gonad development;basement membrane;extracellular space;extracellular matrix structural constituent;collagen type IX trimer	K08131	COL9A	http://www.genome.jp/dbget-bin/www_bget?ko:K08131	Focal adhesion;PI3K-Akt signaling pathway;ECM-receptor interaction;Protein digestion and absorption	ko04510,ko04151,ko04512,ko04974	-	-	sp|Q14050|CO9A3_HUMAN	Collagen alpha-3(IX) chain OS=Homo sapiens OX=9606 GN=COL9A3 PE=1 SV=2
ENSSSCG00000049683	4926	0.36	0.29	0.3	1.58	2.25	1.18	2.30237	3.27095e-10	7.01725e-09	-	-	-	-	-	-	-	-	-	-	-	-	-	-
ENSSSCG00000017488	2854	0.89	0.99	0.8	2.08	2	1.52	1.11437	0.00295769	0.0146338	CSF3	KAB0381176.1;O02837.2	hypothetical protein FD755_008960 [Muntiacus reevesi];RecName: Full=Granulocyte colony-stimulating factor; Short=G-CSF; Flags: Precursor [Sus scrofa]	GO:0008083;GO:0005125;GO:0005615;GO:0005130;GO:0006955;GO:0045639;GO:0005576;GO:0008284	growth factor activity;cytokine activity;extracellular space;granulocyte colony-stimulating factor receptor binding;immune response;positive regulation of myeloid cell differentiation;extracellular region;positive regulation of cell population proliferation	K05423	CSF3,GCSF	http://www.genome.jp/dbget-bin/www_bget?ko:K05423	JAK-STAT signaling pathway;PI3K-Akt signaling pathway;Cytokine-cytokine receptor interaction;Hematopoietic cell lineage;IL-17 signaling pathway	ko04630,ko04151,ko04060,ko04640,ko04657	-	-	sp|O02837|CSF3_PIG;sp|P11369|LORF2_MOUSE	Granulocyte colony-stimulating factor OS=Sus scrofa OX=9823 GN=CSF3 PE=2 SV=2;LINE-1 retrotransposable element ORF2 protein OS=Mus musculus OX=10090 GN=Pol PE=1 SV=2
ENSSSCG00000013584	4360	0.46	0.43	0.35	0.03	0.07	0.03	-3.26769	4.44012e-05	0.000365671	PRR36	XP_020939558.1	proline-rich protein 36 [Sus scrofa]	-	-	-	-	-	-	-	-	-	sp|Q9H6K5|PRR36_HUMAN	Proline-rich protein 36 OS=Homo sapiens OX=9606 GN=PRR36 PE=1 SV=2
novel.18254	299	66.15	44.56	54.16	232.58	203.78	91.52	1.54039	0.000119486	0.000881401	-	XP_020925549.1	lysosome-associated membrane glycoprotein 3 isoform X1 [Sus scrofa]	-	-	K09228	KRAB	http://www.genome.jp/dbget-bin/www_bget?ko:K09228	-	-	-	-	-	-
ENSSSCG00000009709	4963	0.33	0.21	0.27	0.98	0.92	0.7	1.7618	4.76052e-05	0.000387986	MFAP3L	XP_020928908.1;XP_020928909.1	microfibrillar-associated protein 3-like isoform X2 [Sus scrofa];microfibrillar-associated protein 3-like isoform X3 [Sus scrofa]	-	-	K25408	MFAP3L	http://www.genome.jp/dbget-bin/www_bget?ko:K25408	-	-	-	-	sp|O75121|MFA3L_HUMAN	Microfibrillar-associated protein 3-like OS=Homo sapiens OX=9606 GN=MFAP3L PE=1 SV=3
novel.12933	488	1.26	5.62	4.87	51.17	31	4.35	2.81195	4.05339e-05	0.000337477	-	ACV87314.1	IL-23, partial [Sus scrofa]	GO:0016021	integral component of membrane	-	-	-	-	-	-	-	-	-
novel.4446	288	35.84	30.83	14.46	155.36	154.18	93.63	2.2253	3.53749e-06	3.65125e-05	-	XP_020945460.1	CREB-regulated transcription coactivator 2 isoform X3 [Sus scrofa]	GO:0016021	integral component of membrane	K09228	KRAB	http://www.genome.jp/dbget-bin/www_bget?ko:K09228	-	-	-	-	-	-
novel.2983	523	2.52	0	2.25	10.44	9.7	10.02	2.68266	0.000124702	0.000915433	-	-	-	-	-	-	-	-	-	-	-	-	-	-
ENSSSCG00000045551	3566	0.07	0.02	0	0.42	0.48	0.38	3.47807	0.000230295	0.00158087	-	-	-	-	-	-	-	-	-	-	-	-	-	-
ENSSSCG00000009653	3294	3.4	3.9	3.28	7.26	9.11	6.5	1.10141	8.92526e-09	1.50683e-07	CDCA2	XP_003132864.3	LOW QUALITY PROTEIN: cell division cycle-associated protein 2 [Sus scrofa]	GO:0007049;GO:0005634;GO:0051301;GO:0035307	cell cycle;nucleus;cell division;positive regulation of protein dephosphorylation	K17590	CDCA2	http://www.genome.jp/dbget-bin/www_bget?ko:K17590	-	-	-	-	sp|Q29RT4|CDCA2_BOVIN	Cell division cycle-associated protein 2 OS=Bos taurus OX=9913 GN=CDCA2 PE=2 SV=1
ENSSSCG00000045632	1673	3.21	3.74	4.58	8.88	8.38	6.99	1.03793	3.13031e-05	0.000267772	CENPW	XP_003121266.1;XP_013848031.1	centromere protein W isoform X2 [Sus scrofa];centromere protein W isoform X1 [Sus scrofa]	GO:0000776;GO:0046982;GO:0051382;GO:0000278;GO:0005654;GO:0007059;GO:0003677	kinetochore;protein heterodimerization activity;kinetochore assembly;mitotic cell cycle;nucleoplasm;chromosome segregation;DNA binding	-	-	-	-	-	-	-	sp|Q5EE01|CENPW_HUMAN	Centromere protein W OS=Homo sapiens OX=9606 GN=CENPW PE=1 SV=1
ENSSSCG00000036454	2200	2.93	2.48	3.1	0.09	0.96	0.53	-2.47074	8.44735e-06	8.11639e-05	TMEM220	XP_003132045.1	transmembrane protein 220 isoform X2 [Sus scrofa]	GO:0016021	integral component of membrane	-	-	-	-	-	-	-	sp|Q8BP07|TM220_MOUSE	Transmembrane protein 220 OS=Mus musculus OX=10090 GN=Tmem220 PE=2 SV=1
ENSSSCG00000004835	4375	1.15	0.77	0.92	0.4	0.18	0.16	-1.94456	6.033e-05	0.000479017	MAGEL2	XP_020954333.1	MAGE-like protein 2 [Sus scrofa]	-	-	K23950	MAGEL2	http://www.genome.jp/dbget-bin/www_bget?ko:K23950	-	-	-	-	sp|Q9UJ55|MAGL2_HUMAN	MAGE-like protein 2 OS=Homo sapiens OX=9606 GN=MAGEL2 PE=1 SV=2
ENSSSCG00000042096	4599	0.93	0.55	0.59	0.18	0.08	0.13	-2.48062	1.2628e-05	0.000117213	-	KAF6351649.1	hypothetical protein mRhiFer1_010153 [Rhinolophus ferrumequinum]	GO:0004519;GO:0003964	endonuclease activity;RNA-directed DNA polymerase activity	K17287	TC2N	http://www.genome.jp/dbget-bin/www_bget?ko:K17287	-	-	-	-	sp|O00370|LORF2_HUMAN	LINE-1 retrotransposable element ORF2 protein OS=Homo sapiens OX=9606 PE=1 SV=1
ENSSSCG00000039715	675	0	0.74	0	7.55	3.77	3.32	4.34497	2.26382e-05	0.0001994	FAHD1	XP_031542953.1	acylpyruvase FAHD1, mitochondrial [Vicugna pacos]	GO:0003824;GO:0034545;GO:0016787;GO:0018773;GO:0005739;GO:0005654;GO:0008948;GO:0005829	catalytic activity;fumarylpyruvate hydrolase activity;hydrolase activity;acetylpyruvate hydrolase activity;mitochondrion;nucleoplasm;oxaloacetate decarboxylase activity;cytosol	K01557	FAHD1	http://www.genome.jp/dbget-bin/www_bget?ko:K01557	Tyrosine metabolism	ko00350	KOG1535	Predicted fumarylacetoacetate hydralase	sp|Q2HJ98|FAHD1_BOVIN	Acylpyruvase FAHD1, mitochondrial OS=Bos taurus OX=9913 GN=FAHD1 PE=2 SV=1
ENSSSCG00000025460	1490	1.32	1.36	2.03	5.94	3.59	3.88	1.5398	9.05913e-05	0.000689583	SPSB2	KAF6121910.1;XP_008512207.1;XP_036720495.1	splA/ryanodine receptor domain and SOCS box containing 2 [Phyllostomus discolor];PREDICTED: SPRY domain-containing SOCS box protein 2 isoform X1 [Equus przewalskii];SPRY domain-containing SOCS box protein 2 isoform X2 [Balaenoptera musculus]	GO:0016567;GO:0005737;GO:0035556	protein ubiquitination;cytoplasm;intracellular signal transduction	K10344	SPSB2,SSB2	http://www.genome.jp/dbget-bin/www_bget?ko:K10344	-	-	KOG3953	SOCS box protein SSB-1, contains SPRY domain	sp|Q99619|SPSB2_HUMAN	SPRY domain-containing SOCS box protein 2 OS=Homo sapiens OX=9606 GN=SPSB2 PE=1 SV=1
ENSSSCG00000003590	5589	11.11	12.14	9.98	2.77	2.18	3.44	-1.9829	5.10409e-26	5.74872e-24	PTPRU	XP_020951390.1;XP_020951389.1;XP_020951387.1;XP_020951391.1	receptor-type tyrosine-protein phosphatase U isoform X7 [Sus scrofa];receptor-type tyrosine-protein phosphatase U isoform X6 [Sus scrofa];receptor-type tyrosine-protein phosphatase U isoform X4 [Sus scrofa];receptor-type tyrosine-protein phosphatase U isoform X8 [Sus scrofa]	-	-	K16662	PTPRU	http://www.genome.jp/dbget-bin/www_bget?ko:K16662	-	-	-	-	sp|Q92729|PTPRU_HUMAN	Receptor-type tyrosine-protein phosphatase U OS=Homo sapiens OX=9606 GN=PTPRU PE=1 SV=2
ENSSSCG00000033787	4966	8.78	9.11	9.29	5.59	2.89	2.59	-1.25909	6.86349e-09	1.18087e-07	PRODH	XP_020928191.1	proline dehydrogenase 1, mitochondrial isoform X1 [Sus scrofa]	GO:0004657;GO:0006562	proline dehydrogenase activity;proline catabolic process	K00318	PRODH,fadM,putB	http://www.genome.jp/dbget-bin/www_bget?ko:K00318	Arginine and proline metabolism	ko00330	KOG0186	Proline oxidase	sp|Q148G5|PROD_BOVIN	Proline dehydrogenase 1, mitochondrial OS=Bos taurus OX=9913 GN=PRODH PE=2 SV=1
novel.5276	1116	0.4	0.43	0.4	0.78	3.03	1.66	2.12607	0.00614436	0.0273372	Pol	KAF6425223.1	hypothetical protein HJG59_009266 [Molossus molossus]	GO:0004519;GO:0003964	endonuclease activity;RNA-directed DNA polymerase activity	-	-	-	-	-	-	-	sp|P11369|LORF2_MOUSE	LINE-1 retrotransposable element ORF2 protein OS=Mus musculus OX=10090 GN=Pol PE=1 SV=2
novel.3945	228	47.48	99.14	62.86	378.46	409.85	295.08	2.02247	0.000563317	0.00348712	-	XP_020945460.1	CREB-regulated transcription coactivator 2 isoform X3 [Sus scrofa]	GO:0016021	integral component of membrane	K09228	KRAB	http://www.genome.jp/dbget-bin/www_bget?ko:K09228	-	-	-	-	-	-
ENSSSCG00000007909	4881	2.05	2.58	1.95	0.66	0.48	0.66	-1.82008	5.48423e-10	1.1384e-08	ABAT	P80147.2	RecName: Full=4-aminobutyrate aminotransferase, mitochondrial; AltName: Full=(S)-3-amino-2-methylpropionate transaminase; AltName: Full=GABA aminotransferase; Short=GABA-AT; AltName: Full=Gamma-amino-N-butyrate transaminase; Short=GABA transaminase; Short=GABA-T; AltName: Full=L-AIBAT; Flags: Precursor [Sus scrofa]	GO:0032145;GO:0042803;GO:0034386;GO:0008483;GO:0032144;GO:0051537;GO:0047298;GO:0042802;GO:0005759;GO:0042135;GO:0009448;GO:0009450;GO:0046872;GO:0030170;GO:0048148;GO:0005829;GO:0005739	succinate-semialdehyde dehydrogenase binding;protein homodimerization activity;4-aminobutyrate:2-oxoglutarate transaminase activity;transaminase activity;4-aminobutyrate transaminase complex;2 iron, 2 sulfur cluster binding;(S)-3-amino-2-methylpropionate transaminase activity;identical protein binding;mitochondrial matrix;neurotransmitter catabolic process;gamma-aminobutyric acid metabolic proces…	K13524	ABAT	http://www.genome.jp/dbget-bin/www_bget?ko:K13524	Alanine, aspartate and glutamate metabolism;Valine, leucine and isoleucine degradation;Butanoate metabolism;Propanoate metabolism;beta-Alanine metabolism;GABAergic synapse	ko00250,ko00280,ko00650,ko00640,ko00410,ko04727	KOG1405	4-aminobutyrate aminotransferase	sp|P80147|GABT_PIG	4-aminobutyrate aminotransferase, mitochondrial OS=Sus scrofa OX=9823 GN=ABAT PE=1 SV=2
novel.17606	237	0	5.59	5.58	204.71	22.62	57.92	4.2536	0.00397113	0.0189319	-	XP_020954391.1	cullin-7 isoform X1 [Sus scrofa]	GO:0016021	integral component of membrane	K09228	KRAB	http://www.genome.jp/dbget-bin/www_bget?ko:K09228	-	-	-	-	-	-
ENSSSCG00000032262	2746	23.01	27.88	21.83	10.58	10.27	10.63	-1.11118	1.21455e-14	4.81233e-13	IDUA	XP_020956511.1;XP_032347863.1	alpha-L-iduronidase [Sus scrofa];alpha-L-iduronidase isoform X3 [Camelus ferus]	GO:0005975;GO:0004553	carbohydrate metabolic process;hydrolase activity, hydrolyzing O-glycosyl compounds	K01217	IDUA	http://www.genome.jp/dbget-bin/www_bget?ko:K01217	Lysosome;Glycosaminoglycan degradation	ko04142,ko00531	-	-	sp|P35475|IDUA_HUMAN	Alpha-L-iduronidase OS=Homo sapiens OX=9606 GN=IDUA PE=1 SV=2
novel.5841	266	19.06	26.42	57.19	252.19	191.57	138.63	2.24413	5.70378e-05	0.000455853	-	XP_020945460.1	CREB-regulated transcription coactivator 2 isoform X3 [Sus scrofa]	-	-	K09228	KRAB	http://www.genome.jp/dbget-bin/www_bget?ko:K09228	-	-	-	-	-	-
ENSSSCG00000051731	1326	0.62	0.64	0.69	0.15	0.11	0	-2.93925	0.00770279	0.0332966	-	XP_020923728.1	atherin-like [Sus scrofa]	-	-	-	-	-	-	-	-	-	-	-
novel.5537	591	0.21	1.36	0.84	7.82	5.26	1.26	2.52935	0.0052884	0.0240659	-	XP_020954391.1	cullin-7 isoform X1 [Sus scrofa]	-	-	K08857	NEK1_4_5	http://www.genome.jp/dbget-bin/www_bget?ko:K08857	-	-	-	-	-	-
novel.11826	927	0	0	0	2.11	0.1	0.1	5.27162	0.00885194	0.0373559	-	-	-	-	-	-	-	-	-	-	-	-	-	-
novel.14136	668	3.26	0.93	2.71	17.81	14.02	10.01	2.60041	3.25048e-08	5.00809e-07	-	XP_020945460.1	CREB-regulated transcription coactivator 2 isoform X3 [Sus scrofa]	-	-	K09228	KRAB	http://www.genome.jp/dbget-bin/www_bget?ko:K09228	-	-	-	-	-	-
ENSSSCG00000038290	2885	0.81	1.08	0.65	2.04	1.35	1.36	1.24917	0.00144681	0.0079346	RNF182	XP_005665641.1	E3 ubiquitin-protein ligase RNF182 [Sus scrofa]	GO:0016740;GO:0005737;GO:0004842;GO:0016021;GO:0046872;GO:0016567	transferase activity;cytoplasm;ubiquitin-protein transferase activity;integral component of membrane;metal ion binding;protein ubiquitination	K11983	RNF182	http://www.genome.jp/dbget-bin/www_bget?ko:K11983	-	-	-	-	sp|Q8N6D2|RN182_HUMAN	E3 ubiquitin-protein ligase RNF182 OS=Homo sapiens OX=9606 GN=RNF182 PE=1 SV=1
ENSSSCG00000006639	2842	0.29	0.07	0.13	1.04	0.75	0.76	2.68464	0.000523021	0.00327181	C1orf56	XP_001928046.4;XP_001929699.1	bcl-2/adenovirus E1B 19 kDa-interacting protein 2-like protein [Sus scrofa];protein MENT [Sus scrofa]	GO:0005829;GO:0006915;GO:0005634;GO:0040009;GO:0005737;GO:0042127;GO:0042802;GO:0008285;GO:0006798;GO:0004309	cytosol;apoptotic process;nucleus;regulation of growth rate;cytoplasm;regulation of cell population proliferation;identical protein binding;negative regulation of cell population proliferation;polyphosphate catabolic process;exopolyphosphatase activity	K25382;K18448	MENT;BNIP2	http://www.genome.jp/dbget-bin/www_bget?ko:K25382;http://www.genome.jp/dbget-bin/www_bget?ko:K18448	-	-	-	-	sp|Q9BUN1|MENT_HUMAN;sp|Q7Z465|BNIPL_HUMAN	Protein MENT OS=Homo sapiens OX=9606 GN=MENT PE=1 SV=1;Bcl-2/adenovirus E1B 19 kDa-interacting protein 2-like protein OS=Homo sapiens OX=9606 GN=BNIPL PE=1 SV=1
ENSSSCG00000004931	1646	2.25	1.62	0.99	0.23	0.81	0.34	-1.75052	0.000495975	0.0031177	IGDCC4	XP_013848752.2;ELK05320.1;XP_003121779.3;XP_013848756.2	immunoglobulin superfamily DCC subclass member 3 isoform X1 [Sus scrofa];Immunoglobulin superfamily DCC subclass member 4 [Pteropus alecto];immunoglobulin superfamily DCC subclass member 4 isoform X1 [Sus scrofa];immunoglobulin superfamily DCC subclass member 4 isoform X3 [Sus scrofa]	GO:0016021	integral component of membrane	K22657;K22654	IGDCC4,NOPE;IGDCC3,PUNK	http://www.genome.jp/dbget-bin/www_bget?ko:K22657;http://www.genome.jp/dbget-bin/www_bget?ko:K22654	-	-	KOG4222;KOG4221	Axon guidance receptor Dscam;Receptor mediating netrin-dependent axon guidance	sp|Q8IVU1|IGDC3_HUMAN;sp|Q8TDY8|IGDC4_HUMAN	Immunoglobulin superfamily DCC subclass member 3 OS=Homo sapiens OX=9606 GN=IGDCC3 PE=2 SV=2;Immunoglobulin superfamily DCC subclass member 4 OS=Homo sapiens OX=9606 GN=IGDCC4 PE=1 SV=1
ENSSSCG00000036796	3408	10.01	10.61	7.76	3.47	3.28	4.8	-1.2981	1.82449e-09	3.46767e-08	VWA7	NP_001182256.1	von Willebrand factor A domain-containing protein 7 precursor [Sus scrofa]	-	-	K24511	VWA7	http://www.genome.jp/dbget-bin/www_bget?ko:K24511	-	-	-	-	sp|Q0V8J4|VWA7_BOVIN	von Willebrand factor A domain-containing protein 7 OS=Bos taurus OX=9913 GN=VWA7 PE=2 SV=1
ENSSSCG00000006308	2397	70.33	65.54	70.6	21.11	25.8	24.32	-1.54143	1.14881e-40	3.53775e-38	CREG1	XP_001929017.1;XP_001929021.1	protein CREG1 isoform X1 [Sus scrofa];protein CREG1 isoform X2 [Sus scrofa]	GO:0005576;GO:0006355;GO:0008134;GO:0005615;GO:0016021;GO:0005667	extracellular region;regulation of transcription, DNA-templated;transcription factor binding;extracellular space;integral component of membrane;transcription regulator complex	-	-	-	-	-	-	-	sp|O75629|CREG1_HUMAN	Protein CREG1 OS=Homo sapiens OX=9606 GN=CREG1 PE=1 SV=1
novel.10010	233	15.72	0	0	168.89	70.1	40.97	4.09077	0.00599779	0.0267538	-	XP_020945460.1	CREB-regulated transcription coactivator 2 isoform X3 [Sus scrofa]	-	-	K09228	KRAB	http://www.genome.jp/dbget-bin/www_bget?ko:K09228	-	-	-	-	-	-
novel.1782	539	0	0	0	0.98	2.51	1	4.94375	0.00863246	0.0365745	-	-	-	-	-	-	-	-	-	-	-	-	-	-
ENSSSCG00000048168	2938	0	0	0	0.22	0.25	0.06	5.08204	0.00633985	0.0280991	-	-	-	-	-	-	-	-	-	-	-	-	-	-
ENSSSCG00000004403	3213	20.51	17.82	20.58	8.99	11.42	9.71	-1.12867	6.17733e-18	3.47072e-16	CDC40	XP_007078792.1;XP_024852311.1;KAF6341034.1	PREDICTED: pre-mRNA-processing factor 17 [Panthera tigris altaica];pre-mRNA-processing factor 17 isoform X1 [Bos taurus];cell division cycle 40 [Myotis myotis]	GO:0071013;GO:0071007;GO:0051301;GO:0016607;GO:0000398	catalytic step 2 spliceosome;U2-type catalytic step 2 spliceosome;cell division;nuclear speck;mRNA splicing, via spliceosome	K12816	CDC40,PRP17	http://www.genome.jp/dbget-bin/www_bget?ko:K12816	Spliceosome	ko03040	KOG0282	mRNA splicing factor	sp|Q9DC48|PRP17_MOUSE;sp|O60508|PRP17_HUMAN	Pre-mRNA-processing factor 17 OS=Mus musculus OX=10090 GN=Cdc40 PE=2 SV=1;Pre-mRNA-processing factor 17 OS=Homo sapiens OX=9606 GN=CDC40 PE=1 SV=1
ENSSSCG00000005037	4978	108.79	113.94	110.23	38.48	50.14	53.36	-1.2368	1.90851e-21	1.5633e-19	ERO1A	NP_001131099.1	ERO1-like protein alpha precursor [Sus scrofa]	GO:0003756;GO:0051209;GO:0070059;GO:0016671;GO:0005789;GO:0034975;GO:0015035;GO:0034976	protein disulfide isomerase activity;release of sequestered calcium ion into cytosol;intrinsic apoptotic signaling pathway in response to endoplasmic reticulum stress;oxidoreductase activity, acting on a sulfur group of donors, disulfide as acceptor;endoplasmic reticulum membrane;protein folding in endoplasmic reticulum;protein-disulfide reductase activity;response to endoplasmic reticulum stress	K10950	ERO1L	http://www.genome.jp/dbget-bin/www_bget?ko:K10950	Protein processing in endoplasmic reticulum	ko04141	KOG2608	Endoplasmic reticulum membrane-associated oxidoreductin involved in disulfide bond formation	sp|B6CVD7|ERO1A_PIG	ERO1-like protein alpha OS=Sus scrofa OX=9823 GN=ERO1A PE=2 SV=1
novel.14820	220	43.65	59.29	8.16	414.72	480.28	177.32	3.15183	0.00022801	0.00156696	-	XP_020945460.1	CREB-regulated transcription coactivator 2 isoform X3 [Sus scrofa]	GO:0016021	integral component of membrane	-	-	-	-	-	-	-	-	-
novel.8639	381	4.14	4.56	5.49	48.37	25.44	24.29	2.80422	5.39549e-07	6.65964e-06	-	XP_020945460.1	CREB-regulated transcription coactivator 2 isoform X3 [Sus scrofa]	GO:0016021	integral component of membrane	-	-	-	-	-	-	-	-	-
novel.5062	232	13.95	31.7	52.52	208.48	220.61	106.48	2.20331	0.00728132	0.0317285	-	XP_020925549.1	lysosome-associated membrane glycoprotein 3 isoform X1 [Sus scrofa]	-	-	K09228	KRAB	http://www.genome.jp/dbget-bin/www_bget?ko:K09228	-	-	-	-	-	-
novel.12470	272	0	0	0	30.77	62.75	55.52	6.42891	1.20819e-05	0.000112616	-	XP_020945460.1	CREB-regulated transcription coactivator 2 isoform X3 [Sus scrofa]	GO:0016021	integral component of membrane	K09228	KRAB	http://www.genome.jp/dbget-bin/www_bget?ko:K09228	-	-	-	-	-	-
novel.20559	291	0	0	0	13.25	18.96	4.28	4.93128	0.00979117	0.0406831	-	XP_020922111.1	uncharacterized protein LOC110255939 isoform X3 [Sus scrofa]	-	-	K09228	KRAB	http://www.genome.jp/dbget-bin/www_bget?ko:K09228	-	-	-	-	-	-
novel.19417	254	17.27	6.99	51.5	410.05	201.19	112.21	2.99203	4.69905e-05	0.00038349	-	XP_020945460.1	CREB-regulated transcription coactivator 2 isoform X3 [Sus scrofa]	-	-	K09228	KRAB	http://www.genome.jp/dbget-bin/www_bget?ko:K09228	-	-	-	-	-	-
ENSSSCG00000049100	1236	7.26	5.99	5.07	2.24	1.38	2.35	-1.1493	0.00127618	0.0070948	-	-	-	-	-	-	-	-	-	-	-	-	-	-
ENSSSCG00000001988	3145	4.01	4.03	4.42	1.33	1.68	2.16	-1.28388	1.90383e-06	2.10243e-05	ADCY4	XP_001927591.4;XP_001927459.3;TKC38218.1;KAF6500955.1	adenylate cyclase type 4 [Sus scrofa];receptor-interacting serine/threonine-protein kinase 3 [Sus scrofa];hypothetical protein EI555_015814 [Monodon monoceros];hypothetical protein HJG59_007977 [Molossus molossus]	GO:0034199;GO:0046872;GO:0007188;GO:0012501;GO:0016021;GO:0004016;GO:0030425;GO:0071377;GO:0005737;GO:0005524;GO:0005080;GO:0007190;GO:0006171;GO:0005886;GO:0035556;GO:0005887;GO:0002862;GO:0016020;GO:0004674;GO:0004672;GO:0003091;GO:0007193;GO:0004383;GO:0007189;GO:0007186	activation of protein kinase A activity;metal ion binding;adenylate cyclase-modulating G protein-coupled receptor signaling pathway;programmed cell death;integral component of membrane;adenylate cyclase activity;dendrite;cellular response to glucagon stimulus;cytoplasm;ATP binding;protein kinase C binding;activation of adenylate cyclase activity;cAMP biosynthetic process;plasma membrane;intracell…	K08847;K08044	RIPK3;ADCY4	http://www.genome.jp/dbget-bin/www_bget?ko:K08847;http://www.genome.jp/dbget-bin/www_bget?ko:K08044	Oocyte meiosis;Gap junction;Apelin signaling pathway;Calcium signaling pathway;Phospholipase D signaling pathway;Rap1 signaling pathway;cAMP signaling pathway;cGMP-PKG signaling pathway;Purine metabolism;Longevity regulating pathway;Longevity regulating pathway - multiple species;Adrenergic signaling in cardiomyocytes;Vascular smooth muscle contraction;Bile secretion;Gastric acid secretion;Pancre…	ko04114,ko04540,ko04371,ko04020,ko04072,ko04015,ko04024,ko04022,ko00230,ko04211,ko04213,ko04261,ko04270,ko04976,ko04971,ko04972,ko04970,ko04925,ko04927,ko04915,ko04912,ko04935,ko04911,ko04916,ko04913,ko04921,ko04928,ko04914,ko04923,ko04926,ko04918,ko04713,ko04714,ko04062,ko04611,ko04725,ko04727,ko04724,ko04723,ko04750,ko04742,ko04217,ko04668,ko04623,ko04621	KOG3619	Adenylate/guanylate cyclase	sp|Q9Y572|RIPK3_HUMAN;sp|Q8NFM4|ADCY4_HUMAN	Receptor-interacting serine/threonine-protein kinase 3 OS=Homo sapiens OX=9606 GN=RIPK3 PE=1 SV=2;Adenylate cyclase type 4 OS=Homo sapiens OX=9606 GN=ADCY4 PE=1 SV=1
novel.12458	6383	1.36	1.23	0.94	0.48	0.64	0.64	-1.01546	0.00104746	0.00599213	-	XP_020954391.1	cullin-7 isoform X1 [Sus scrofa]	-	-	-	-	-	-	-	-	-	-	-
ENSSSCG00000007305	2629	2.87	1.97	2.52	1.21	1.35	1.05	-1.08546	0.00107067	0.00611152	SPAG4	XP_005672951.1;XP_003134466.1	sperm-associated antigen 4 protein isoform X2 [Sus scrofa];sperm-associated antigen 4 protein isoform X1 [Sus scrofa]	GO:0016021	integral component of membrane	K21875	SPAG4,SUN4	http://www.genome.jp/dbget-bin/www_bget?ko:K21875	-	-	KOG2687	Spindle pole body protein, contains UNC-84 domain	sp|Q9JJF2|SPAG4_MOUSE;sp|Q9NPE6|SPAG4_HUMAN	Sperm-associated antigen 4 protein OS=Mus musculus OX=10090 GN=Spag4 PE=1 SV=3;Sperm-associated antigen 4 protein OS=Homo sapiens OX=9606 GN=SPAG4 PE=1 SV=1
ENSSSCG00000005594	1051	5.41	4.55	4.46	0.22	0.3	0.26	-4.16879	1.73986e-11	4.60581e-10	WDR38	XP_020924282.1;XP_023484616.1	WD repeat-containing protein 38 [Sus scrofa];WD repeat-containing protein 38 isoform X2 [Equus caballus]	-	-	K24745	WDR38	http://www.genome.jp/dbget-bin/www_bget?ko:K24745	-	-	-	-	sp|Q5JTN6|WDR38_HUMAN	WD repeat-containing protein 38 OS=Homo sapiens OX=9606 GN=WDR38 PE=2 SV=1
novel.20161	285	47.96	50.22	36.46	207.97	156.21	103.63	1.63567	0.00014978	0.00107584	-	XP_020945460.1	CREB-regulated transcription coactivator 2 isoform X3 [Sus scrofa]	-	-	K09228	KRAB	http://www.genome.jp/dbget-bin/www_bget?ko:K09228	-	-	-	-	-	-
novel.1225	249	50.42	8.82	36.04	215.24	228.23	179.12	2.50735	4.30339e-05	0.000355494	-	XP_020945460.1	CREB-regulated transcription coactivator 2 isoform X3 [Sus scrofa]	-	-	K09228	KRAB	http://www.genome.jp/dbget-bin/www_bget?ko:K09228	-	-	-	-	-	-
novel.9410	255	11.64	9.09	22.72	108.59	80.57	55.99	2.4285	0.00491018	0.0226455	-	XP_020945460.1	CREB-regulated transcription coactivator 2 isoform X3 [Sus scrofa]	GO:0016021	integral component of membrane	K09228	KRAB	http://www.genome.jp/dbget-bin/www_bget?ko:K09228	-	-	-	-	-	-
ENSSSCG00000013886	2739	8.08	7.63	7.12	2.6	2.64	3.83	-1.33329	6.27638e-09	1.08755e-07	B3GNT3	XP_003123547.1	N-acetyllactosaminide beta-1,3-N-acetylglucosaminyltransferase 3 [Sus scrofa]	GO:0016758;GO:0008376;GO:0000139;GO:0008532;GO:0005794;GO:0016021;GO:0006486;GO:0030311;GO:0008375	hexosyltransferase activity;acetylgalactosaminyltransferase activity;Golgi membrane;N-acetyllactosaminide beta-1,3-N-acetylglucosaminyltransferase activity;Golgi apparatus;integral component of membrane;protein glycosylation;poly-N-acetyllactosamine biosynthetic process;acetylglucosaminyltransferase activity	K07970	B3GNT3	http://www.genome.jp/dbget-bin/www_bget?ko:K07970	Glycosphingolipid biosynthesis - lacto and neolacto series;Mucin type O-glycan biosynthesis	ko00601,ko00512	-	-	sp|Q9Y2A9|B3GN3_HUMAN	N-acetyllactosaminide beta-1,3-N-acetylglucosaminyltransferase 3 OS=Homo sapiens OX=9606 GN=B3GNT3 PE=1 SV=2
ENSSSCG00000012950	3860	2.81	2.58	2.07	6.52	6.03	4.47	1.1998	7.0734e-08	1.02491e-06	RIN1	XP_003122546.2	LOW QUALITY PROTEIN: ras and Rab interactor 1 [Sus scrofa]	GO:0043547;GO:0007165;GO:0005096	positive regulation of GTPase activity;signal transduction;GTPase activator activity	K17638	RIN1	http://www.genome.jp/dbget-bin/www_bget?ko:K17638	Ras signaling pathway	ko04014	-	-	sp|Q13671|RIN1_HUMAN	Ras and Rab interactor 1 OS=Homo sapiens OX=9606 GN=RIN1 PE=1 SV=4
ENSSSCG00000030013	5967	0.01	0	0	0.25	0.08	0.14	5.1023	0.00090477	0.00526711	LCT	XP_020932077.1	LOW QUALITY PROTEIN: lactase-phlorizin hydrolase [Sus scrofa]	GO:0005975;GO:0004553;GO:0016021	carbohydrate metabolic process;hydrolase activity, hydrolyzing O-glycosyl compounds;integral component of membrane	K01229	LCT	http://www.genome.jp/dbget-bin/www_bget?ko:K01229	Galactose metabolism;Carbohydrate digestion and absorption	ko00052,ko04973	-	-	sp|P09848|LPH_HUMAN	Lactase-phlorizin hydrolase OS=Homo sapiens OX=9606 GN=LCT PE=2 SV=3
ENSSSCG00000023585	1839	28.25	26.09	24.23	4.8	5.7	10.03	-1.90985	6.58242e-15	2.70502e-13	SERINC2	NP_001231077.1;XP_020949052.1	serine incorporator 2 precursor [Sus scrofa];serine incorporator 2 isoform X1 [Sus scrofa]	GO:0016021;GO:0006665;GO:0006658	integral component of membrane;sphingolipid metabolic process;phosphatidylserine metabolic process	K24176	SERINC2	http://www.genome.jp/dbget-bin/www_bget?ko:K24176	-	-	KOG2592	Tumor differentially expressed (TDE) protein	sp|Q58CW5|SERC2_BOVIN	Serine incorporator 2 OS=Bos taurus OX=9913 GN=SERINC2 PE=2 SV=1
ENSSSCG00000042641	2037	14.84	16.64	17.12	59.28	50.99	58.59	1.88583	7.42654e-63	6.2301e-60	-	XP_020936236.1	integrator complex subunit 6 homolog isoform X1 [Sus scrofa]	-	-	-	-	-	-	-	-	-	-	-
novel.17167	259	57.45	79.33	83.05	561.09	567.25	323.97	2.4727	6.24712e-10	1.28797e-08	-	XP_020945460.1	CREB-regulated transcription coactivator 2 isoform X3 [Sus scrofa]	-	-	K09228	KRAB	http://www.genome.jp/dbget-bin/www_bget?ko:K09228	-	-	-	-	-	-
novel.7869	229	0	0	15.12	239.02	113.74	53.19	4.46458	0.00158101	0.00856063	-	XP_020945460.1	CREB-regulated transcription coactivator 2 isoform X3 [Sus scrofa]	-	-	K09228	KRAB	http://www.genome.jp/dbget-bin/www_bget?ko:K09228	-	-	-	-	-	-
novel.2244	262	32.48	37.04	44.21	272.5	256.48	187.71	2.41505	2.58872e-07	3.38776e-06	-	XP_020945460.1	CREB-regulated transcription coactivator 2 isoform X3 [Sus scrofa]	-	-	K09228	KRAB	http://www.genome.jp/dbget-bin/www_bget?ko:K09228	-	-	-	-	-	-
ENSSSCG00000016857	4276	22.45	21.68	24.14	7.17	10.28	8.91	-1.35419	4.4155e-23	4.11572e-21	DAB2	XP_020932312.1;NP_001090917.1;XP_020932308.1;XP_028024848.1;XP_032482141.1	disabled homolog 2 isoform X2 [Sus scrofa];complement component C9 precursor [Sus scrofa];disabled homolog 2 isoform X1 [Sus scrofa];disabled homolog 2 isoform X5 [Balaenoptera acutorostrata scammoni];disabled homolog 2 isoform X3 [Phocoena sinus]	GO:0019835;GO:0005579;GO:0045087;GO:0006957;GO:0006958;GO:0005576;GO:0044218	cytolysis;membrane attack complex;innate immune response;complement activation, alternative pathway;complement activation, classical pathway;extracellular region;other organism cell membrane	K04000;K12475	C9;DAB2	http://www.genome.jp/dbget-bin/www_bget?ko:K04000;http://www.genome.jp/dbget-bin/www_bget?ko:K12475	Endocytosis;Complement and coagulation cascades	ko04144,ko04610	KOG3535	Adaptor protein Disabled	sp|P98082|DAB2_HUMAN;sp|P48770|CO9_HORSE;sp|Q3MHN2|CO9_BOVIN	Disabled homolog 2 OS=Homo sapiens OX=9606 GN=DAB2 PE=1 SV=3;Complement component C9 OS=Equus caballus OX=9796 GN=C9 PE=2 SV=1;Complement component C9 OS=Bos taurus OX=9913 GN=C9 PE=2 SV=1
ENSSSCG00000005423	9447	6.26	6.84	5.61	1.55	1.57	2.01	-1.79585	2.54927e-35	5.21166e-33	ABCA1	NP_001304009.1	phospholipid-transporting ATPase ABCA1 [Sus scrofa]	GO:0016021;GO:0042626;GO:0005524	integral component of membrane;ATPase-coupled transmembrane transporter activity;ATP binding	K05641	ABCA1	http://www.genome.jp/dbget-bin/www_bget?ko:K05641	ABC transporters;Cholesterol metabolism;Fat digestion and absorption	ko02010,ko04979,ko04975	-	-	sp|O95477|ABCA1_HUMAN	Phospholipid-transporting ATPase ABCA1 OS=Homo sapiens OX=9606 GN=ABCA1 PE=1 SV=3
novel.14003	390	2.89	0.59	0.53	12.57	7.85	4.56	2.61065	0.0103817	0.0426983	-	XP_020922111.1	uncharacterized protein LOC110255939 isoform X3 [Sus scrofa]	-	-	-	-	-	-	-	-	-	-	-
ENSSSCG00000011592	6754	5.09	4.95	3.76	1.95	1.79	3	-1.03719	6.18689e-06	6.09865e-05	PLXND1	XP_020925024.1	plexin-D1 isoform X2 [Sus scrofa]	-	-	K06822	PLXND	http://www.genome.jp/dbget-bin/www_bget?ko:K06822	-	-	KOG3610	Plexins (functional semaphorin receptors)	sp|Q9Y4D7|PLXD1_HUMAN	Plexin-D1 OS=Homo sapiens OX=9606 GN=PLXND1 PE=1 SV=3
novel.2312	553	0.48	0.26	0	7.24	1.43	1.36	3.7118	0.00512039	0.0234318	-	XP_020925549.1	lysosome-associated membrane glycoprotein 3 isoform X1 [Sus scrofa]	-	-	K01530	E7.6.2.1	http://www.genome.jp/dbget-bin/www_bget?ko:K01530	-	-	-	-	-	-
novel.6014	273	24.5	21.19	29.62	141.07	168.5	92.68	2.25789	3.12158e-05	0.000267118	-	XP_020945460.1	CREB-regulated transcription coactivator 2 isoform X3 [Sus scrofa]	-	-	K09228	KRAB	http://www.genome.jp/dbget-bin/www_bget?ko:K09228	-	-	-	-	-	-
ENSSSCG00000001469	3732	1.89	1.66	1.63	0.67	0.8	0.79	-1.20567	0.000178258	0.00125627	SLA-DMB	NP_001107179.1	MHC class II, DM beta precursor [Sus scrofa]	GO:0016021;GO:0006955;GO:0002504;GO:0002250;GO:0042613;GO:0019882	integral component of membrane;immune response;antigen processing and presentation of peptide or polysaccharide antigen via MHC class II;adaptive immune response;MHC class II protein complex;antigen processing and presentation	K06752	MHC2	http://www.genome.jp/dbget-bin/www_bget?ko:K06752	Phagosome;Cell adhesion molecules;Antigen processing and presentation;Hematopoietic cell lineage;Intestinal immune network for IgA production;Th1 and Th2 cell differentiation;Th17 cell differentiation	ko04145,ko04514,ko04612,ko04640,ko04672,ko04658,ko04659	-	-	sp|P28068|DMB_HUMAN	HLA class II histocompatibility antigen, DM beta chain OS=Homo sapiens OX=9606 GN=HLA-DMB PE=1 SV=1
novel.14951	520	2.91	1.91	2.33	21.23	16.53	15.15	2.96273	1.54474e-09	2.98257e-08	-	XP_020945460.1	CREB-regulated transcription coactivator 2 isoform X3 [Sus scrofa]	-	-	K09228	KRAB	http://www.genome.jp/dbget-bin/www_bget?ko:K09228	-	-	-	-	-	-
ENSSSCG00000023177	1588	9.3	10.61	11.31	26.18	15.79	21.41	1.01614	1.7047e-06	1.8989e-05	RRP9	XP_003358503.1	U3 small nucleolar RNA-interacting protein 2 [Sus scrofa]	GO:0005730;GO:0031428;GO:0006364;GO:0034511	nucleolus;box C/D RNP complex;rRNA processing;U3 snoRNA binding	K14793	RRP9	http://www.genome.jp/dbget-bin/www_bget?ko:K14793	-	-	KOG0299	U3 snoRNP-associated protein (contains WD40 repeats)	sp|O43818|U3IP2_HUMAN	U3 small nucleolar RNA-interacting protein 2 OS=Homo sapiens OX=9606 GN=RRP9 PE=1 SV=1
ENSSSCG00000051023	6238	1.09	0.82	0.82	2.43	1.95	1.37	1.06256	0.000108286	0.000809086	-	-	-	-	-	-	-	-	-	-	-	-	-	-
ENSSSCG00000044252	3501	0.39	0.78	0.93	2.74	1.86	1.25	1.47137	0.000432264	0.00275868	-	-	-	-	-	-	-	-	-	-	-	-	-	-
ENSSSCG00000002639	1828	14.37	17.59	15.7	37.46	31.77	36.89	1.16347	3.45286e-15	1.47113e-13	TUBB3	XP_025225862.1;XP_032710485.1	tubulin beta-3 chain isoform X3 [Theropithecus gelada];tubulin beta-3 chain [Lontra canadensis]	GO:0038007;GO:1990890;GO:0043025;GO:0071944;GO:0007017;GO:0000278;GO:1990791;GO:0030425;GO:0005737;GO:0030175;GO:0007411;GO:0003924;GO:0016021;GO:0004930;GO:0005525;GO:0005200;GO:0030426;GO:0000226;GO:0005874;GO:0030027	netrin-activated signaling pathway;netrin receptor binding;neuronal cell body;cell periphery;microtubule-based process;mitotic cell cycle;dorsal root ganglion development;dendrite;cytoplasm;filopodium;axon guidance;GTPase activity;integral component of membrane;G protein-coupled receptor activity;GTP binding;structural constituent of cytoskeleton;growth cone;microtubule cytoskeleton organization;…	K07375	TUBB	http://www.genome.jp/dbget-bin/www_bget?ko:K07375	Gap junction;Phagosome	ko04540,ko04145	KOG1375	Beta tubulin	sp|Q2T9S0|TBB3_BOVIN;sp|P09652|TBB4_CHICK	Tubulin beta-3 chain OS=Bos taurus OX=9913 GN=TUBB3 PE=1 SV=1;Tubulin beta-4 chain OS=Gallus gallus OX=9031 PE=1 SV=1
novel.5663	1262	4.82	4.27	3.92	1.99	1.84	1.55	-1.1494	0.00301089	0.0148485	-	-	-	-	-	-	-	-	-	-	-	-	-	-
ENSSSCG00000042982	2167	0.39	0.35	0.97	2.07	1.23	1.58	1.53789	0.00448455	0.0209566	-	ABR01162.1	endonuclease/reverse transcriptase [Sus scrofa]	GO:0003964;GO:0004519	RNA-directed DNA polymerase activity;endonuclease activity	K10798	PARP2_3_4	http://www.genome.jp/dbget-bin/www_bget?ko:K10798	Apoptosis;Base excision repair;Longevity regulating pathway - worm	ko04210,ko03410,ko04212	-	-	sp|O00370|LORF2_HUMAN	LINE-1 retrotransposable element ORF2 protein OS=Homo sapiens OX=9606 PE=1 SV=1
ENSSSCG00000016782	2218	2.26	1.85	1.94	0.64	0.38	0.44	-2.02238	7.73224e-06	7.4825e-05	OTULINL	XP_013840150.1;XP_003133888.1	inactive ubiquitin thioesterase FAM105A isoform X2 [Sus scrofa];inactive ubiquitin thioesterase FAM105A isoform X1 [Sus scrofa]	GO:0042406;GO:0005635;GO:0005737;GO:0016021	extrinsic component of endoplasmic reticulum membrane;nuclear envelope;cytoplasm;integral component of membrane	-	-	-	-	-	-	-	sp|Q9NUU6|OTULL_HUMAN	Inactive ubiquitin thioesterase OTULINL OS=Homo sapiens OX=9606 GN=OTULINL PE=1 SV=1
ENSSSCG00000024914	5210	0.34	0.57	0.94	0.25	0.09	0.22	-1.81677	0.00374383	0.0179645	CFB	KAB1261461.1;XP_020953515.1	Complement factor B, partial [Camelus dromedarius];complement factor B isoform X1 [Sus scrofa]	GO:0004252;GO:0006957;GO:0005576	serine-type endopeptidase activity;complement activation, alternative pathway;extracellular region	K01335;K01332	CFB;C2	http://www.genome.jp/dbget-bin/www_bget?ko:K01335;http://www.genome.jp/dbget-bin/www_bget?ko:K01332	Complement and coagulation cascades	ko04610	KOG4297	C-type lectin	sp|P81187|CFAB_BOVIN;sp|Q3SYW2|CO2_BOVIN	Complement factor B OS=Bos taurus OX=9913 GN=CFB PE=1 SV=2;Complement C2 OS=Bos taurus OX=9913 GN=C2 PE=2 SV=1
ENSSSCG00000049867	2549	0.79	0.69	0.9	2.65	1.48	1.26	1.18644	0.00619385	0.0275323	-	-	-	-	-	-	-	-	-	-	-	-	-	-
ENSSSCG00000017306	5642	42.97	44.87	43.45	18.2	19.17	22.57	-1.12894	4.56567e-21	3.65374e-19	ITGB3	NP_999167.1	integrin beta-3 precursor [Sus scrofa]	GO:0036120;GO:0016477;GO:0016324;GO:0035866;GO:0048008;GO:0030334;GO:0005178;GO:0005080;GO:0008305;GO:0005768;GO:0007229;GO:0009897;GO:0005925;GO:1900026;GO:0051611;GO:0007160;GO:0048146;GO:0001954;GO:0099699;GO:0071133;GO:0032880;GO:0033627;GO:0043277;GO:0070527;GO:0001968;GO:0032956;GO:0010763;GO:1903053;GO:0042802;GO:0061097;GO:0098978;GO:0010628;GO:0033690;GO:0007044;GO:2000406	cellular response to platelet-derived growth factor stimulus;cell migration;apical plasma membrane;alphav-beta3 integrin-PKCalpha complex;platelet-derived growth factor receptor signaling pathway;regulation of cell migration;integrin binding;protein kinase C binding;integrin complex;endosome;integrin-mediated signaling pathway;external side of plasma membrane;focal adhesion;positive regulation of…	K06493	ITGB3,CD61	http://www.genome.jp/dbget-bin/www_bget?ko:K06493	Regulation of actin cytoskeleton;Focal adhesion;Phagosome;PI3K-Akt signaling pathway;Rap1 signaling pathway;ECM-receptor interaction;Osteoclast differentiation;Thyroid hormone signaling pathway;Hematopoietic cell lineage;Neutrophil extracellular trap formation;Platelet activation	ko04810,ko04510,ko04145,ko04151,ko04015,ko04512,ko04380,ko04919,ko04640,ko04613,ko04611	-	-	sp|P05106|ITB3_HUMAN	Integrin beta-3 OS=Homo sapiens OX=9606 GN=ITGB3 PE=1 SV=2
ENSSSCG00000041898	4798	2.84	3.45	2.67	18.69	11.32	12.64	2.12003	1.0588e-26	1.2944e-24	-	XP_020936236.1	integrator complex subunit 6 homolog isoform X1 [Sus scrofa]	-	-	-	-	-	-	-	-	-	-	-
novel.12686	851	0.47	0.63	0.35	3.75	3.72	0.35	2.39179	0.00897685	0.037777	-	ACV87314.1	IL-23, partial [Sus scrofa]	GO:0016021	integral component of membrane	-	-	-	-	-	-	-	-	-
ENSSSCG00000007718	1773	304.25	287.71	236.9	98.81	90.29	118.72	-1.42294	5.66515e-25	6.01841e-23	CLDN4	NP_001155109.1	claudin-4 [Sus scrofa]	GO:0030335;GO:0090303;GO:0005254;GO:0016327;GO:0061436;GO:0005923;GO:0022604;GO:0070293;GO:0005886;GO:0005887;GO:1905050;GO:0016021;GO:0005198	positive regulation of cell migration;positive regulation of wound healing;chloride channel activity;apicolateral plasma membrane;establishment of skin barrier;bicellular tight junction;regulation of cell morphogenesis;renal absorption;plasma membrane;integral component of plasma membrane;positive regulation of metallopeptidase activity;integral component of membrane;structural molecule activity	K06087	CLDN	http://www.genome.jp/dbget-bin/www_bget?ko:K06087	Tight junction;Cell adhesion molecules;Leukocyte transendothelial migration	ko04530,ko04514,ko04670	-	-	sp|Q6BBL6|CLD4_BOVIN	Claudin-4 OS=Bos taurus OX=9913 GN=CLDN4 PE=2 SV=1
ENSSSCG00000016397	9128	0.37	0.39	0.27	0.09	0.05	0.02	-2.6333	4.19417e-06	4.27106e-05	NEB	XP_020931125.1	LOW QUALITY PROTEIN: nebulin [Sus scrofa]	GO:0003779	actin binding	K18267	NEB	http://www.genome.jp/dbget-bin/www_bget?ko:K18267	-	-	-	-	sp|P20929|NEBU_HUMAN	Nebulin OS=Homo sapiens OX=9606 GN=NEB PE=1 SV=5
novel.2361	236	13.53	5.67	0	149.78	59.95	22.87	3.93524	0.00933635	0.0390333	-	XP_020954391.1	cullin-7 isoform X1 [Sus scrofa]	GO:0016021	integral component of membrane	K09228	KRAB	http://www.genome.jp/dbget-bin/www_bget?ko:K09228	-	-	-	-	-	-
ENSSSCG00000006702	4799	10.46	10.01	11.65	3.52	4.45	4.51	-1.39898	3.8051e-20	2.77157e-18	FMO5	XP_001928629.1	dimethylaniline monooxygenase [N-oxide-forming] 5 [Sus scrofa]	GO:0090181;GO:0050661;GO:0004497;GO:0070995;GO:0004499;GO:0017144;GO:0005789;GO:0005783;GO:0004031;GO:0106294;GO:0050660;GO:0016021;GO:0005829	regulation of cholesterol metabolic process;NADP binding;monooxygenase activity;NADPH oxidation;N,N-dimethylaniline monooxygenase activity;xenobiotic metabolic process;endoplasmic reticulum membrane;endoplasmic reticulum;aldehyde oxidase activity;NADPH oxidase H202-forming activity;flavin adenine dinucleotide binding;integral component of membrane;cytosol	K00485	FMO	http://www.genome.jp/dbget-bin/www_bget?ko:K00485	Drug metabolism - cytochrome P450	ko00982	-	-	sp|P49326|FMO5_HUMAN	Flavin-containing monooxygenase 5 OS=Homo sapiens OX=9606 GN=FMO5 PE=1 SV=2
novel.4029	1167	3.93	5.65	4.2	1.33	0.53	1.94	-1.85686	0.000200477	0.00139668	-	-	-	-	-	-	-	-	-	-	-	-	-	-
ENSSSCG00000015709	3153	28.92	27.51	30.85	12.5	18.66	11.56	-1.01683	1.24821e-10	2.85131e-09	SLC35F5	XP_036742514.1;NP_001230621.1	solute carrier family 35 member F5 [Manis pentadactyla];solute carrier family 35 member F5 [Sus scrofa]	GO:0016021	integral component of membrane	K15289	SLC35F5	http://www.genome.jp/dbget-bin/www_bget?ko:K15289	-	-	KOG2765	Predicted membrane protein	sp|A6QL92|S35F5_BOVIN	Solute carrier family 35 member F5 OS=Bos taurus OX=9913 GN=SLC35F5 PE=2 SV=1
novel.7551	262	0	2	0	28.66	39.42	17.73	5.29146	0.00255901	0.0129429	-	XP_020945460.1	CREB-regulated transcription coactivator 2 isoform X3 [Sus scrofa]	GO:0016021	integral component of membrane	K09228	KRAB	http://www.genome.jp/dbget-bin/www_bget?ko:K09228	-	-	-	-	-	-
ENSSSCG00000042596	4496	0.29	0.35	0.27	0.98	0.51	0.65	1.23668	0.00933076	0.0390166	-	-	-	-	-	-	-	-	-	-	-	-	-	-
ENSSSCG00000006506	4687	17.8	15.49	17.72	6.62	7.59	11.15	-1.00056	1.74217e-07	2.35988e-06	SYT11	EPY88671.1;XP_001928839.3	synaptotagmin-11 [Camelus ferus];synaptotagmin-11 isoform X2 [Sus scrofa]	GO:0016021;GO:0016020	integral component of membrane;membrane	K19911	SYT11	http://www.genome.jp/dbget-bin/www_bget?ko:K19911	-	-	KOG1028	Ca2+-dependent phospholipid-binding protein Synaptotagmin, required for synaptic vesicle and secretory granule exocytosis	sp|Q9BT88|SYT11_HUMAN	Synaptotagmin-11 OS=Homo sapiens OX=9606 GN=SYT11 PE=1 SV=2
ENSSSCG00000015375	8559	17.84	17.24	16.13	6.02	7.65	5.35	-1.43894	3.77961e-30	5.78304e-28	ITGB8	ABH03528.1	integrin beta 8 [Sus scrofa]	GO:0007229;GO:0005925;GO:0007160;GO:0016477;GO:0005178;GO:0008305;GO:0005768;GO:0038023;GO:0033627	integrin-mediated signaling pathway;focal adhesion;cell-matrix adhesion;cell migration;integrin binding;integrin complex;endosome;signaling receptor activity;cell adhesion mediated by integrin	K06591	ITGB8	http://www.genome.jp/dbget-bin/www_bget?ko:K06591	Regulation of actin cytoskeleton;Focal adhesion;PI3K-Akt signaling pathway;Cell adhesion molecules;ECM-receptor interaction	ko04810,ko04510,ko04151,ko04514,ko04512	-	-	sp|P26012|ITB8_HUMAN	Integrin beta-8 OS=Homo sapiens OX=9606 GN=ITGB8 PE=1 SV=1
novel.10319	780	0.93	1.58	1.2	8.55	3.05	1.58	1.79672	0.0107767	0.0440854	-	-	-	-	-	-	-	-	-	-	-	-	-	-
novel.374	249	0	4.16	0	108.28	23.37	24	4.75202	0.00414923	0.0196389	-	XP_020954391.1	cullin-7 isoform X1 [Sus scrofa]	GO:0016021	integral component of membrane	K09228	KRAB	http://www.genome.jp/dbget-bin/www_bget?ko:K09228	-	-	-	-	-	-
novel.1047	242	0	0	3.43	57.62	5.43	49.92	4.95619	0.0114419	0.0464239	-	XP_020954391.1	cullin-7 isoform X1 [Sus scrofa]	-	-	K09228	KRAB	http://www.genome.jp/dbget-bin/www_bget?ko:K09228	-	-	-	-	-	-
novel.20137	2786	0.13	0.03	0	2.83	3.6	1.14	5.46991	8.54753e-13	2.71823e-11	FAM90A12P	XP_020936679.1	protein FAM90A27P-like [Sus scrofa]	-	-	-	-	-	-	-	-	-	sp|A8MX19|F90AC_HUMAN	Putative protein FAM90A12P OS=Homo sapiens OX=9606 GN=FAM90A12P PE=5 SV=1
novel.12798	265	6.73	0	2.71	46.82	35.9	56.01	3.64453	0.00279996	0.0139987	-	XP_020945460.1	CREB-regulated transcription coactivator 2 isoform X3 [Sus scrofa]	GO:0016021	integral component of membrane	K09228	KRAB	http://www.genome.jp/dbget-bin/www_bget?ko:K09228	-	-	-	-	-	-
ENSSSCG00000048937	6796	0.21	0.37	0.57	1.51	1.46	0.63	1.64887	9.16499e-05	0.000697204	-	-	-	-	-	-	-	-	-	-	-	-	-	-
ENSSSCG00000016239	6318	0.57	0.63	0.61	0.17	0.03	0.06	-2.84479	2.56695e-06	2.73778e-05	NYAP2	XP_013840008.2;XP_020931914.1	neuronal tyrosine-phosphorylated phosphoinositide-3-kinase adapter 2 isoform X2 [Sus scrofa];neuronal tyrosine-phosphorylated phosphoinositide-3-kinase adapter 2 isoform X5 [Sus scrofa]	GO:0014065;GO:0016301;GO:0048812	phosphatidylinositol 3-kinase signaling;kinase activity;neuron projection morphogenesis	-	-	-	-	-	-	-	sp|Q9P242|NYAP2_HUMAN	Neuronal tyrosine-phosphorylated phosphoinositide-3-kinase adapter 2 OS=Homo sapiens OX=9606 GN=NYAP2 PE=1 SV=3
ENSSSCG00000031503	4160	0.21	0.17	0.18	0.69	0.43	0.45	1.49289	0.00906258	0.0380917	PRRX1	NP_001306509.1;XP_015441751.1	paired mesoderm homeobox protein 1 [Oryctolagus cuniculus];paired mesoderm homeobox protein 1 isoform X3 [Pteropus alecto]	GO:0005829;GO:0000981;GO:0005654;GO:0048844;GO:0100026;GO:0097150;GO:0001228;GO:0005634;GO:0003677;GO:0060021;GO:0048664;GO:0048701;GO:0002053;GO:0048704;GO:0042472;GO:0001102;GO:0006357;GO:0000978;GO:0030326;GO:0051216;GO:0071837;GO:0001227;GO:0045944;GO:0045880;GO:0000122;GO:0070570;GO:0042474	cytosol;DNA-binding transcription factor activity, RNA polymerase II-specific;nucleoplasm;artery morphogenesis;positive regulation of DNA repair by transcription from RNA polymerase II promoter;neuronal stem cell population maintenance;DNA-binding transcription activator activity, RNA polymerase II-specific;nucleus;DNA binding;roof of mouth development;neuron fate determination;embryonic cranial …	K09329	PRRX,PMX	http://www.genome.jp/dbget-bin/www_bget?ko:K09329	-	-	KOG0484	Transcription factor PHOX2/ARIX, contains HOX domain	sp|P63013|PRRX1_MOUSE	Paired mesoderm homeobox protein 1 OS=Mus musculus OX=10090 GN=Prrx1 PE=1 SV=1
ENSSSCG00000009192	5339	34.37	31.29	33.23	12.52	16.36	15.59	-1.16481	7.1179e-21	5.58594e-19	PDLIM5	XP_011886323.1;XP_020957417.1;XP_020957406.1;XP_020957414.1	PREDICTED: PDZ and LIM domain protein 5 isoform X20 [Cercocebus atys];PDZ and LIM domain protein 5 isoform X11 [Sus scrofa];PDZ and LIM domain protein 5 isoform X2 [Sus scrofa];PDZ and LIM domain protein 5 isoform X8 [Sus scrofa]	-	-	K19867	PDLIM5_6_7	http://www.genome.jp/dbget-bin/www_bget?ko:K19867	-	-	KOG1703	Adaptor protein Enigma and related PDZ-LIM proteins	sp|Q96HC4|PDLI5_HUMAN;sp|Q62920|PDLI5_RAT	PDZ and LIM domain protein 5 OS=Homo sapiens OX=9606 GN=PDLIM5 PE=1 SV=5;PDZ and LIM domain protein 5 OS=Rattus norvegicus OX=10116 GN=Pdlim5 PE=1 SV=2
novel.14074	240	11.84	10.1	0	74.08	107.65	57.94	4.11804	0.00299111	0.0147662	-	XP_020925549.1	lysosome-associated membrane glycoprotein 3 isoform X1 [Sus scrofa]	GO:0016021	integral component of membrane	K09228	KRAB	http://www.genome.jp/dbget-bin/www_bget?ko:K09228	-	-	-	-	-	-
ENSSSCG00000016900	2349	0.43	0.35	0.62	1.48	1.3	0.99	1.44732	0.00568524	0.0255515	ESM1	XP_013840224.1;XP_013840225.1	endothelial cell-specific molecule 1 isoform X1 [Sus scrofa];endothelial cell-specific molecule 1 isoform X2 [Sus scrofa]	GO:0002040;GO:0005520;GO:0005171;GO:0005178;GO:1902204;GO:0005576;GO:0008284	sprouting angiogenesis;insulin-like growth factor binding;hepatocyte growth factor receptor binding;integrin binding;positive regulation of hepatocyte growth factor receptor signaling pathway;extracellular region;positive regulation of cell population proliferation	K25036	ESM1	http://www.genome.jp/dbget-bin/www_bget?ko:K25036	-	-	-	-	sp|Q9QYY7|ESM1_MOUSE	Endothelial cell-specific molecule 1 OS=Mus musculus OX=10090 GN=Esm1 PE=2 SV=1
novel.19931	233	7.39	6.12	28.71	301.66	253.32	308.69	3.91471	5.53839e-07	6.81527e-06	-	XP_020925910.1	vesicle-trafficking protein SEC22a isoform X4 [Sus scrofa]	-	-	-	-	-	-	-	-	-	-	-
ENSSSCG00000026991	7671	1.15	1.2	1.33	0.41	0.68	0.38	-1.33011	8.17822e-06	7.87336e-05	LURAP1	XP_003128073.1	leucine rich adaptor protein 1 [Sus scrofa]	GO:0001819;GO:0043123;GO:0043231;GO:0005829	positive regulation of cytokine production;positive regulation of I-kappaB kinase/NF-kappaB signaling;intracellular membrane-bounded organelle;cytosol	-	-	-	-	-	-	-	sp|Q96LR2|LURA1_HUMAN	Leucine rich adaptor protein 1 OS=Homo sapiens OX=9606 GN=LURAP1 PE=1 SV=1
novel.12748	225	23.22	25.15	43.86	310.71	234.37	67.11	2.46354	0.006349	0.0281294	-	XP_020945460.1	CREB-regulated transcription coactivator 2 isoform X3 [Sus scrofa]	-	-	K09228	KRAB	http://www.genome.jp/dbget-bin/www_bget?ko:K09228	-	-	-	-	-	-
novel.10593	233	14.78	36.7	34.25	241.23	185.47	229.48	2.58579	0.000278784	0.0018777	-	XP_020925549.1	lysosome-associated membrane glycoprotein 3 isoform X1 [Sus scrofa]	-	-	K09228	KRAB	http://www.genome.jp/dbget-bin/www_bget?ko:K09228	-	-	-	-	-	-
novel.12746	232	0	12.6	5.98	83.37	77.44	150.26	3.54048	0.0041098	0.0195013	-	XP_020945460.1	CREB-regulated transcription coactivator 2 isoform X3 [Sus scrofa]	GO:0016021	integral component of membrane	K09228	KRAB	http://www.genome.jp/dbget-bin/www_bget?ko:K09228	-	-	-	-	-	-
ENSSSCG00000022490	1329	0	0	0	0.29	0.48	0.32	4.94848	0.00768636	0.0332428	GPR83	NP_001302703.1	probable G-protein coupled receptor 83 precursor [Sus scrofa]	GO:0004983;GO:0016021;GO:0005929;GO:0004930;GO:0097730;GO:0051384	neuropeptide Y receptor activity;integral component of membrane;cilium;G protein-coupled receptor activity;non-motile cilium;response to glucocorticoid	K04210	GPR83,GPR72	http://www.genome.jp/dbget-bin/www_bget?ko:K04210	Neuroactive ligand-receptor interaction	ko04080	-	-	sp|Q9TTQ9|GPR83_CANLF	Probable G-protein coupled receptor 83 OS=Canis lupus familiaris OX=9615 GN=GPR83 PE=2 SV=1
ENSSSCG00000044567	1533	0.74	1.24	0.58	4.42	1.07	2.15	1.41329	0.0119765	0.0482635	-	XP_020945460.1;XP_027409921.1	CREB-regulated transcription coactivator 2 isoform X3 [Sus scrofa];targeting protein for Xklp2-like [Bos indicus x Bos taurus]	-	-	K09228	KRAB	http://www.genome.jp/dbget-bin/www_bget?ko:K09228	-	-	-	-	-	-
ENSSSCG00000036360	3832	1.48	1.7	2.46	0.58	0.59	0.58	-1.6982	1.22906e-06	1.41709e-05	LURAP1L	XP_005660159.2	leucine rich adaptor protein 1-like [Sus scrofa]	GO:0043123	positive regulation of I-kappaB kinase/NF-kappaB signaling	-	-	-	-	-	-	-	sp|Q8IV03|LUR1L_HUMAN	Leucine rich adaptor protein 1-like OS=Homo sapiens OX=9606 GN=LURAP1L PE=1 SV=2
novel.18432	281	36.63	13.03	12.14	137.24	91.26	59.56	2.13036	0.000666028	0.00402863	-	XP_020954391.1	cullin-7 isoform X1 [Sus scrofa]	-	-	K09228	KRAB	http://www.genome.jp/dbget-bin/www_bget?ko:K09228	-	-	-	-	-	-
ENSSSCG00000024679	1687	0.82	0.46	0.98	2.1	1.74	2.4	1.35274	0.003245	0.0158205	UPF3A	XP_020921657.1;XP_020921658.1;XP_020921652.1;XP_020921656.1;XP_020921655.1	regulator of nonsense transcripts 3A isoform X5 [Sus scrofa];regulator of nonsense transcripts 3A isoform X6 [Sus scrofa];regulator of nonsense transcripts 3A isoform X1 [Sus scrofa];regulator of nonsense transcripts 3A isoform X4 [Sus scrofa];regulator of nonsense transcripts 3A isoform X3 [Sus scrofa]	GO:0005634;GO:0000184;GO:0003676	nucleus;nuclear-transcribed mRNA catabolic process, nonsense-mediated decay;nucleic acid binding	K14328	UPF3,RENT3	http://www.genome.jp/dbget-bin/www_bget?ko:K14328	Nucleocytoplasmic transport;mRNA surveillance pathway	ko03013,ko03015	KOG1295	Nonsense-mediated decay protein Upf3	sp|Q9H1J1|REN3A_HUMAN	Regulator of nonsense transcripts 3A OS=Homo sapiens OX=9606 GN=UPF3A PE=1 SV=1
ENSSSCG00000025410	1281	71.82	66.75	62.67	20.1	16.64	16.78	-1.93836	2.04287e-43	7.41777e-41	PRSS16	XP_020955468.1;PNI76156.1	thymus-specific serine protease [Sus scrofa];PRSS16 isoform 2 [Pan troglodytes]	GO:0005768;GO:0005764;GO:0008236;GO:0008233	endosome;lysosome;serine-type peptidase activity;peptidase activity	K09649	PRSS16	http://www.genome.jp/dbget-bin/www_bget?ko:K09649	-	-	-	-	sp|Q9NQE7|TSSP_HUMAN	Thymus-specific serine protease OS=Homo sapiens OX=9606 GN=PRSS16 PE=2 SV=2
ENSSSCG00000035539	5044	0.01	0.02	0.03	0.25	0.21	0.06	3.1157	0.00847595	0.0360242	ST8SIA4	KAF0876886.1	SIA8D sialyltransferase, partial [Crocuta crocuta]	GO:0008373;GO:0005794;GO:0016021;GO:0006486	sialyltransferase activity;Golgi apparatus;integral component of membrane;protein glycosylation	K06614	SIAT8D	http://www.genome.jp/dbget-bin/www_bget?ko:K06614	-	-	-	-	sp|Q92187|SIA8D_HUMAN	CMP-N-acetylneuraminate-poly-alpha-2,8-sialyltransferase OS=Homo sapiens OX=9606 GN=ST8SIA4 PE=1 SV=1
ENSSSCG00000032381	2456	50.13	50.13	54.77	25.45	23.68	21.48	-1.13147	4.2283e-26	4.78447e-24	LITAF	AAB36550.1;XP_003124641.1	LPS-Induced TNF-Alpha Factor [Homo sapiens];lipopolysaccharide-induced tumor necrosis factor-alpha factor [Sus scrofa]	GO:0071222;GO:0007568;GO:0005765;GO:0045944;GO:0098559;GO:0098560;GO:0000139;GO:0043123;GO:0000978;GO:0006357;GO:0008270;GO:0043231;GO:0098574;GO:0046872;GO:0005794;GO:0009898;GO:0050699;GO:0001817;GO:0001228;GO:0005886;GO:0005654;GO:1901223	cellular response to lipopolysaccharide;aging;lysosomal membrane;positive regulation of transcription by RNA polymerase II;cytoplasmic side of early endosome membrane;cytoplasmic side of late endosome membrane;Golgi membrane;positive regulation of I-kappaB kinase/NF-kappaB signaling;RNA polymerase II cis-regulatory region sequence-specific DNA binding;regulation of transcription by RNA polymerase…	K19363	LITAF	http://www.genome.jp/dbget-bin/www_bget?ko:K19363	Lysosome	ko04142	-	-	sp|Q99732|LITAF_HUMAN;sp|Q9JLJ0|LITAF_MOUSE	Lipopolysaccharide-induced tumor necrosis factor-alpha factor OS=Homo sapiens OX=9606 GN=LITAF PE=1 SV=2;Lipopolysaccharide-induced tumor necrosis factor-alpha factor homolog OS=Mus musculus OX=10090 GN=Litaf PE=1 SV=1
ENSSSCG00000021238	4038	2.1	2.31	1.89	0.99	0.81	1.36	-1.04612	0.000908811	0.00528558	STX1B	NP_001297153.1;VFV37301.1	syntaxin-1B [Heterocephalus glaber];syntaxin 1b alternative isoform deltatm [Lynx pardinus]	GO:1904050;GO:0016021;GO:0016081;GO:0006887;GO:0031629;GO:0010468;GO:0061669;GO:0060025;GO:0048791;GO:0031201;GO:0005815;GO:0031594;GO:0005737;GO:0015031;GO:0005819;GO:0005654;GO:0072657;GO:0019901;GO:0005102;GO:0008021;GO:0030424;GO:0010807;GO:0005829;GO:0005634;GO:0005886;GO:0006904;GO:0005652;GO:0012505;GO:0099056;GO:0000149;GO:0006886;GO:0006906;GO:0019904;GO:0005813;GO:0016020;GO:2000463;GO:…	positive regulation of spontaneous neurotransmitter secretion;integral component of membrane;synaptic vesicle docking;exocytosis;synaptic vesicle fusion to presynaptic active zone membrane;regulation of gene expression;spontaneous neurotransmitter secretion;regulation of synaptic activity;calcium ion-regulated exocytosis of neurotransmitter;SNARE complex;microtubule organizing center;neuromuscula…	K08486	STX1B_2_3	http://www.genome.jp/dbget-bin/www_bget?ko:K08486	SNARE interactions in vesicular transport;Synaptic vesicle cycle	ko04130,ko04721	KOG0810	SNARE protein Syntaxin 1 and related proteins	sp|P61266|STX1B_HUMAN	Syntaxin-1B OS=Homo sapiens OX=9606 GN=STX1B PE=1 SV=1
ENSSSCG00000031421	584	85.05	43.48	43.66	2.94	3.87	4.93	-3.39315	2.5144e-25	2.74306e-23	DYNLRB2	PNI45620.1;XP_020952736.1	DYNLRB2 isoform 3 [Pan troglodytes];dynein light chain roadblock-type 2 [Sus scrofa]	GO:0005868;GO:0005813;GO:0045505;GO:0005874;GO:0005737;GO:0007018	cytoplasmic dynein complex;centrosome;dynein intermediate chain binding;microtubule;cytoplasm;microtubule-based movement	K10419	DYNLRB,DNCL2	http://www.genome.jp/dbget-bin/www_bget?ko:K10419	-	-	KOG4115	Dynein-associated protein Roadblock	sp|Q32P85|DLRB2_BOVIN	Dynein light chain roadblock-type 2 OS=Bos taurus OX=9913 GN=DYNLRB2 PE=3 SV=1
ENSSSCG00000018086	297	1120	769.28	797.64	5800.56	4511.99	6373.5	2.47805	2.59847e-71	2.7485e-68	ND4L	YP_009509162.1	NADH dehydrogenase subunit 4L [Sus scrofa cristatus]	GO:0031966;GO:0016021;GO:0042773;GO:0070469;GO:0008137	mitochondrial membrane;integral component of membrane;ATP synthesis coupled electron transport;respirasome;NADH dehydrogenase (ubiquinone) activity	K03882	ND4L	http://www.genome.jp/dbget-bin/www_bget?ko:K03882	Oxidative phosphorylation;Thermogenesis;Retrograde endocannabinoid signaling	ko00190,ko04714,ko04723	-	-	sp|P56632|NU4LM_PIG	NADH-ubiquinone oxidoreductase chain 4L OS=Sus scrofa OX=9823 GN=MT-ND4L PE=1 SV=1
ENSSSCG00000015523	5472	9.84	8.34	8.8	3.83	5.81	4.68	-1.04877	7.08655e-12	1.98391e-10	RALGPS2	XP_005622534.1;XP_020919388.1;XP_020919386.1;XP_030679790.1	ras-specific guanine nucleotide-releasing factor RalGPS2 isoform X3 [Canis lupus familiaris];ras-specific guanine nucleotide-releasing factor RalGPS2 isoform X2 [Sus scrofa];ras-specific guanine nucleotide-releasing factor RalGPS2 isoform X1 [Sus scrofa];ras-specific guanine nucleotide-releasing factor RalGPS2 isoform X2 [Nomascus leucogenys]	GO:0007264;GO:0005737;GO:0032485;GO:0005886;GO:0005085	small GTPase mediated signal transduction;cytoplasm;regulation of Ral protein signal transduction;plasma membrane;guanyl-nucleotide exchange factor activity	K24023	RALGPS	http://www.genome.jp/dbget-bin/www_bget?ko:K24023	-	-	KOG3417	Ras1 guanine nucleotide exchange factor	sp|Q86X27|RGPS2_HUMAN;sp|Q4R7W3|RGPS2_MACFA	Ras-specific guanine nucleotide-releasing factor RalGPS2 OS=Homo sapiens OX=9606 GN=RALGPS2 PE=1 SV=1;Ras-specific guanine nucleotide-releasing factor RalGPS2 OS=Macaca fascicularis OX=9541 GN=RALGPS2 PE=2 SV=1
ENSSSCG00000025406	7993	29.85	29.66	31.46	14.48	19.62	11.38	-1.03936	1.35562e-13	4.77964e-12	PIK3C2A	XP_020938934.1	LOW QUALITY PROTEIN: phosphatidylinositol 4-phosphate 3-kinase C2 domain-containing subunit alpha [Sus scrofa]	GO:0090050;GO:0005829;GO:0005654;GO:0005886;GO:0035091;GO:0016303;GO:0030276;GO:0006897;GO:0005524;GO:0046934;GO:0048015;GO:0010508;GO:0005802;GO:0030136;GO:0035005	positive regulation of cell migration involved in sprouting angiogenesis;cytosol;nucleoplasm;plasma membrane;phosphatidylinositol binding;1-phosphatidylinositol-3-kinase activity;clathrin binding;endocytosis;ATP binding;phosphatidylinositol-4,5-bisphosphate 3-kinase activity;phosphatidylinositol-mediated signaling;positive regulation of autophagy;trans-Golgi network;clathrin-coated vesicle;1-phos…	K00923	PIK3C2	http://www.genome.jp/dbget-bin/www_bget?ko:K00923	Phosphatidylinositol signaling system;Inositol phosphate metabolism	ko04070,ko00562	KOG0905	Phosphoinositide 3-kinase	sp|O00443|P3C2A_HUMAN	Phosphatidylinositol 4-phosphate 3-kinase C2 domain-containing subunit alpha OS=Homo sapiens OX=9606 GN=PIK3C2A PE=1 SV=2
novel.14259	538	1.79	1.08	1.25	19.96	13.62	2.52	3.08394	2.88805e-05	0.000248445	-	XP_020925549.1	lysosome-associated membrane glycoprotein 3 isoform X1 [Sus scrofa]	-	-	K09228	KRAB	http://www.genome.jp/dbget-bin/www_bget?ko:K09228	-	-	-	-	-	-
ENSSSCG00000004586	3653	30.53	28.31	30.3	14.09	14.6	12.32	-1.13126	2.02455e-26	2.41437e-24	FAM81A	XP_001928575.1	protein FAM81A isoform X2 [Sus scrofa]	-	-	-	-	-	-	-	-	-	sp|Q8TBF8|FA81A_HUMAN	Protein FAM81A OS=Homo sapiens OX=9606 GN=FAM81A PE=1 SV=3
ENSSSCG00000022208	3788	47.59	48.85	46.86	22.16	21.41	28.03	-1.00271	2.77525e-13	9.37727e-12	TNFRSF1B	ABL84298.1;AEC32946.1;XP_020948792.1	tumor necrosis factor receptor 2 [Sus scrofa];tumor necrosis factor receptor 2 isoform 1 [Sus scrofa];tumor necrosis factor receptor superfamily member 1B isoform X1 [Sus scrofa]	GO:0005031;GO:0016021;GO:0006954	tumor necrosis factor-activated receptor activity;integral component of membrane;inflammatory response	K05141	TNFRSF1B,TNFR2,CD120b	http://www.genome.jp/dbget-bin/www_bget?ko:K05141	TNF signaling pathway;Cytokine-cytokine receptor interaction;Viral protein interaction with cytokine and cytokine receptor;Adipocytokine signaling pathway	ko04668,ko04060,ko04061,ko04920	-	-	sp|P20333|TNR1B_HUMAN	Tumor necrosis factor receptor superfamily member 1B OS=Homo sapiens OX=9606 GN=TNFRSF1B PE=1 SV=3
ENSSSCG00000009422	2245	330.42	331.7	363.46	153.67	150.19	143.5	-1.11032	6.26493e-46	2.72167e-43	TSC22D1	KAF6370983.1;XP_020921271.1;XP_013836000.1	TSC22 domain family member 1 [Myotis myotis];TSC22 domain family protein 1 isoform X1 [Sus scrofa];TSC22 domain family protein 1 isoform X2 [Sus scrofa]	GO:0006357;GO:0005737;GO:0005634	regulation of transcription by RNA polymerase II;cytoplasm;nucleus	-	-	-	-	-	KOG4797	Transcriptional regulator	sp|Q3MHL6|T22D1_BOVIN;sp|Q15714|T22D1_HUMAN	TSC22 domain family protein 1 OS=Bos taurus OX=9913 GN=TSC22D1 PE=2 SV=1;TSC22 domain family protein 1 OS=Homo sapiens OX=9606 GN=TSC22D1 PE=1 SV=3
ENSSSCG00000017676	3264	6.8	4.77	5.92	1.22	2.2	1.98	-1.85036	8.85999e-12	2.45776e-10	BCAS3	XP_020923825.1;AAI49851.1;XP_008693819.1;XP_020923817.1;XP_020923816.1;XP_029782857.1;XP_020923819.1;XP_020923818.1	breast carcinoma-amplified sequence 3 isoform X11 [Sus scrofa];BCAS3 protein, partial [Bos taurus];PREDICTED: breast carcinoma-amplified sequence 3 [Ursus maritimus];breast carcinoma-amplified sequence 3 isoform X4 [Sus scrofa];breast carcinoma-amplified sequence 3 isoform X3 [Sus scrofa];breast carcinoma-amplified sequence 3 [Suricata suricatta];breast carcinoma-amplified sequence 3 isoform X6 […	GO:0005881;GO:2000251;GO:0035035;GO:0035257;GO:0003682;GO:0090316;GO:0005634;GO:0010698;GO:0090630;GO:0034260;GO:2000114;GO:0031252;GO:0045111;GO:0048487;GO:0071391;GO:0035148;GO:0035327;GO:0005737;GO:0031023;GO:0051895;GO:0008134;GO:0042594;GO:0010595;GO:0051491;GO:0045944;GO:0043547;GO:0042393;GO:0001525;GO:0043085;GO:0007030	cytoplasmic microtubule;positive regulation of actin cytoskeleton reorganization;histone acetyltransferase binding;nuclear receptor binding;chromatin binding;positive regulation of intracellular protein transport;nucleus;acetyltransferase activator activity;activation of GTPase activity;negative regulation of GTPase activity;regulation of establishment of cell polarity;cell leading edge;intermedi…	K24550	BCAS3	http://www.genome.jp/dbget-bin/www_bget?ko:K24550	-	-	-	-	sp|Q9H6U6|BCAS3_HUMAN	BCAS3 microtubule associated cell migration factor OS=Homo sapiens OX=9606 GN=BCAS3 PE=1 SV=3
ENSSSCG00000010664	2708	8.4	8.72	8.4	1.94	2.78	1.88	-1.9169	2.924e-19	1.88687e-17	ENO4	XP_013839242.1;XP_003483607.1;XP_020929063.1	enolase 4 isoform X5 [Sus scrofa];enolase 4 isoform X1 [Sus scrofa];enolase 4 isoform X3 [Sus scrofa]	GO:0044782;GO:0000015;GO:0006096;GO:0097228;GO:0000287;GO:0004634;GO:0030317	cilium organization;phosphopyruvate hydratase complex;glycolytic process;sperm principal piece;magnesium ion binding;phosphopyruvate hydratase activity;flagellated sperm motility	K01689	ENO,eno	http://www.genome.jp/dbget-bin/www_bget?ko:K01689	HIF-1 signaling pathway;RNA degradation;Glycolysis / Gluconeogenesis	ko04066,ko03018,ko00010	KOG2670	Enolase	sp|A6NNW6|ENO4_HUMAN	Enolase 4 OS=Homo sapiens OX=9606 GN=ENO4 PE=2 SV=4
ENSSSCG00000030798	1785	56.18	55.58	52.37	142.7	82.29	117.83	1.10206	3.22155e-10	6.9235e-09	FUS	XP_013851035.1;NP_001274349.1	RNA-binding protein FUS isoform X1 [Sus scrofa];RNA-binding protein FUS [Sus scrofa]	GO:0003723;GO:0006355;GO:0005737;GO:0046872;GO:0003712;GO:0003677;GO:0008380;GO:0005634;GO:0003730;GO:0005654	RNA binding;regulation of transcription, DNA-templated;cytoplasm;metal ion binding;transcription coregulator activity;DNA binding;RNA splicing;nucleus;mRNA 3'-UTR binding;nucleoplasm	K13098	TLS,FUS	http://www.genome.jp/dbget-bin/www_bget?ko:K13098	Spliceosome;mRNA surveillance pathway	ko03040,ko03015	KOG1995	Conserved Zn-finger protein	sp|Q28009|FUS_BOVIN	RNA-binding protein FUS OS=Bos taurus OX=9913 GN=FUS PE=2 SV=2
novel.20619	220	26.99	34.64	25.39	304.69	132.24	114.95	2.48897	0.00829433	0.0353326	-	XP_020954391.1	cullin-7 isoform X1 [Sus scrofa]	-	-	K09228	KRAB	http://www.genome.jp/dbget-bin/www_bget?ko:K09228	-	-	-	-	-	-
novel.9716	1354	0.13	0.41	0.13	1.65	0.62	1.05	2.33554	0.00872372	0.0369035	-	-	-	-	-	-	-	-	-	-	-	-	-	-
novel.20168	270	28.79	33.49	11.93	144.19	153.42	116.79	2.35174	3.1468e-05	0.000268993	-	XP_020945460.1	CREB-regulated transcription coactivator 2 isoform X3 [Sus scrofa]	GO:0016021	integral component of membrane	K09228	KRAB	http://www.genome.jp/dbget-bin/www_bget?ko:K09228	-	-	-	-	-	-
ENSSSCG00000050616	2255	9.28	9.98	8.26	3.63	2.07	4.46	-1.38665	3.04269e-07	3.92902e-06	PGF	XP_001925799.1	placenta growth factor isoform X1 [Sus scrofa]	GO:0016020;GO:0008083;GO:0051781	membrane;growth factor activity;positive regulation of cell division	K16859	PGF	http://www.genome.jp/dbget-bin/www_bget?ko:K16859	Focal adhesion;MAPK signaling pathway;PI3K-Akt signaling pathway;Rap1 signaling pathway;Ras signaling pathway	ko04510,ko04010,ko04151,ko04015,ko04014	-	-	sp|P49763|PLGF_HUMAN	Placenta growth factor OS=Homo sapiens OX=9606 GN=PGF PE=1 SV=2
ENSSSCG00000006612	656	722.22	722.97	731.92	1757.57	1581.51	1836.3	1.22969	3.53432e-36	7.67705e-34	S100A10	XP_035131326.1;XP_035577450.1	LOW QUALITY PROTEIN: protein S100-A10-like [Callithrix jacchus];protein S100-A10-like [Canis lupus dingo]	GO:0005509;GO:0016021	calcium ion binding;integral component of membrane	K17274	S100A10	http://www.genome.jp/dbget-bin/www_bget?ko:K17274	-	-	-	-	sp|P60902|S10AA_BOVIN	Protein S100-A10 OS=Bos taurus OX=9913 GN=S100A10 PE=1 SV=2
ENSSSCG00000005098	8102	4.9	5.77	4.57	4	3.63	3.27	-1.08288	2.24608e-15	9.74024e-14	SYT16	XP_020918212.1;XP_020918194.1;XP_020918208.1	synaptotagmin-16 isoform X3 [Sus scrofa];synaptotagmin-16 isoform X1 [Sus scrofa];synaptotagmin-16 isoform X2 [Sus scrofa]	GO:0006887;GO:0016021	exocytosis;integral component of membrane	K19328	SYT14_16	http://www.genome.jp/dbget-bin/www_bget?ko:K19328	-	-	KOG1028	Ca2+-dependent phospholipid-binding protein Synaptotagmin, required for synaptic vesicle and secretory granule exocytosis	sp|Q17RD7|SYT16_HUMAN	Synaptotagmin-16 OS=Homo sapiens OX=9606 GN=SYT16 PE=1 SV=2
ENSSSCG00000002341	6852	4.23	3.91	3.7	0.93	0.81	1.24	-2.00392	3.83274e-20	2.78337e-18	PAPLN	XP_020955150.1	papilin [Sus scrofa]	GO:0005576;GO:0004867	extracellular region;serine-type endopeptidase inhibitor activity	K23624	PAPLN	http://www.genome.jp/dbget-bin/www_bget?ko:K23624	-	-	-	-	sp|O95428|PPN_HUMAN	Papilin OS=Homo sapiens OX=9606 GN=PAPLN PE=2 SV=4
novel.888	265	14.04	6.1	8.36	76.92	41.48	66.31	2.48915	0.00374676	0.017975	-	XP_020945460.1	CREB-regulated transcription coactivator 2 isoform X3 [Sus scrofa]	-	-	K09228	KRAB	http://www.genome.jp/dbget-bin/www_bget?ko:K09228	-	-	-	-	-	-
novel.10696	257	12.73	0	3.5	105.08	91.92	74.14	3.9539	0.000123178	0.000905615	-	XP_020945460.1	CREB-regulated transcription coactivator 2 isoform X3 [Sus scrofa]	GO:0016021	integral component of membrane	K09228	KRAB	http://www.genome.jp/dbget-bin/www_bget?ko:K09228	-	-	-	-	-	-
ENSSSCG00000017728	4588	19.77	20.37	17.38	5.27	5.8	7.43	-1.56206	1.77823e-21	1.46647e-19	MYO1D	XP_020923106.1;XP_020923108.1	unconventional myosin-Id isoform X3 [Sus scrofa];unconventional myosin-Id isoform X4 [Sus scrofa]	GO:0016459;GO:0003774;GO:0005524;GO:0003779	myosin complex;cytoskeletal motor activity;ATP binding;actin binding	K10356	MYO1	http://www.genome.jp/dbget-bin/www_bget?ko:K10356	-	-	KOG0164;KOG0162	Myosin class I heavy chain;Myosin class I heavy chain	sp|O94832|MYO1D_HUMAN	Unconventional myosin-Id OS=Homo sapiens OX=9606 GN=MYO1D PE=1 SV=2
novel.8014	291	2.32	6.6	10.84	46.25	36.64	24.98	2.34384	0.00802113	0.0344098	-	XP_020945460.1	CREB-regulated transcription coactivator 2 isoform X3 [Sus scrofa]	-	-	K09228	KRAB	http://www.genome.jp/dbget-bin/www_bget?ko:K09228	-	-	-	-	-	-
novel.20230	3877	3.25	3.35	2.88	16.59	10.91	11.41	2.02949	2.64723e-26	3.08142e-24	Sapcd2	XP_020936779.1	suppressor APC domain-containing protein 2 [Sus scrofa]	-	-	-	-	-	-	-	-	-	sp|Q9D818|SAPC2_MOUSE;sp|Q86UD0|SAPC2_HUMAN	Suppressor APC domain-containing protein 2 OS=Mus musculus OX=10090 GN=Sapcd2 PE=1 SV=1;Suppressor APC domain-containing protein 2 OS=Homo sapiens OX=9606 GN=SAPCD2 PE=1 SV=2
ENSSSCG00000049138	1295	3.78	4.25	4.85	12.99	9.3	8.56	1.2651	6.3062e-06	6.20369e-05	-	XP_020951808.1	classical arabinogalactan protein 9-like [Sus scrofa]	-	-	K09228	KRAB	http://www.genome.jp/dbget-bin/www_bget?ko:K09228	-	-	-	-	-	-
ENSSSCG00000026326	3816	7.81	10.31	8.86	24.23	25.06	28.5	1.54699	6.41952e-25	6.76078e-23	CCNF	XP_013843298.1;XP_003124788.3	cyclin-F isoform X2 [Sus scrofa];cyclin-F isoform X1 [Sus scrofa]	GO:0001890;GO:0031146;GO:0030054;GO:0016567;GO:0005813;GO:0051726;GO:0000320;GO:0005814;GO:0005737;GO:0019005;GO:0010826;GO:0005634	placenta development;SCF-dependent proteasomal ubiquitin-dependent protein catabolic process;cell junction;protein ubiquitination;centrosome;regulation of cell cycle;re-entry into mitotic cell cycle;centriole;cytoplasm;SCF ubiquitin ligase complex;negative regulation of centrosome duplication;nucleus	K10289	CCNF,FBXO1	http://www.genome.jp/dbget-bin/www_bget?ko:K10289	-	-	KOG0654	G2/Mitotic-specific cyclin A	sp|A5PK16|CCNF_BOVIN	Cyclin-F OS=Bos taurus OX=9913 GN=CCNF PE=2 SV=1
ENSSSCG00000046945	3884	2.64	2.54	3.51	1.45	1.05	1.3	-1.1982	1.13022e-05	0.00010608	-	-	-	-	-	-	-	-	-	-	-	-	-	-
ENSSSCG00000016459	3515	13.62	14.94	14.25	5.87	4.6	5.64	-1.41314	1.08404e-19	7.55659e-18	EPHA1	XP_003134614.1	ephrin type-A receptor 1 [Sus scrofa]	GO:0018108;GO:0033674;GO:0007169;GO:0006469;GO:0045766;GO:0030335;GO:0001968;GO:0030336;GO:0004672;GO:0005005;GO:0008284;GO:0004714;GO:0090630;GO:0005887;GO:0043005;GO:0019901;GO:0043235;GO:0046777;GO:0051496;GO:0005524;GO:0007411;GO:0034446;GO:0001954;GO:0016021;GO:0007275;GO:0005003	peptidyl-tyrosine phosphorylation;positive regulation of kinase activity;transmembrane receptor protein tyrosine kinase signaling pathway;negative regulation of protein kinase activity;positive regulation of angiogenesis;positive regulation of cell migration;fibronectin binding;negative regulation of cell migration;protein kinase activity;transmembrane-ephrin receptor activity;positive regulation…	K05102	EPHA1,EPH	http://www.genome.jp/dbget-bin/www_bget?ko:K05102	Axon guidance	ko04360	-	-	sp|P21709|EPHA1_HUMAN	Ephrin type-A receptor 1 OS=Homo sapiens OX=9606 GN=EPHA1 PE=1 SV=4
ENSSSCG00000016535	4535	122.92	115.71	122.62	48.56	54.17	44.73	-1.27465	9.04644e-49	4.68259e-46	CALD1	XP_005673207.1;XP_020934829.1;XP_005673205.1;XP_020934828.1;XP_020934831.1	caldesmon isoform X9 [Sus scrofa];caldesmon isoform X8 [Sus scrofa];caldesmon isoform X7 [Sus scrofa];caldesmon isoform X6 [Sus scrofa];caldesmon isoform X10 [Sus scrofa]	GO:0006936;GO:0003779;GO:0017022;GO:0005516	muscle contraction;actin binding;myosin binding;calmodulin binding	K12327	CALD1	http://www.genome.jp/dbget-bin/www_bget?ko:K12327	Vascular smooth muscle contraction	ko04270	-	-	sp|Q05682|CALD1_HUMAN;sp|Q62736|CALD1_RAT	Caldesmon OS=Homo sapiens OX=9606 GN=CALD1 PE=1 SV=3;Non-muscle caldesmon OS=Rattus norvegicus OX=10116 GN=Cald1 PE=1 SV=1
ENSSSCG00000015270	3200	0.46	0.81	0.85	0.14	0.28	0.18	-1.84116	0.00279935	0.0139985	FMOD	XP_003130153.1	fibromodulin [Sus scrofa]	GO:0016021;GO:0062023;GO:0005886;GO:0030199;GO:0005576	integral component of membrane;collagen-containing extracellular matrix;plasma membrane;collagen fibril organization;extracellular region	K08121	FMOD	http://www.genome.jp/dbget-bin/www_bget?ko:K08121	TGF-beta signaling pathway	ko04350	-	-	sp|P13605|FMOD_BOVIN	Fibromodulin OS=Bos taurus OX=9913 GN=FMOD PE=1 SV=2
novel.18027	212	625.45	961.13	1304.57	15272.1	11328.6	14219.6	3.32887	5.85317e-39	1.59995e-36	MT-ND1	ADR50353.1	NADH dehydrogenase subunit 1, partial [Phacochoerus aethiopicus]	GO:0005743;GO:0009060;GO:0016021;GO:0005747;GO:0006120;GO:0008137;GO:0032981	mitochondrial inner membrane;aerobic respiration;integral component of membrane;mitochondrial respiratory chain complex I;mitochondrial electron transport, NADH to ubiquinone;NADH dehydrogenase (ubiquinone) activity;mitochondrial respiratory chain complex I assembly	K03878	ND1	http://www.genome.jp/dbget-bin/www_bget?ko:K03878	Oxidative phosphorylation;Thermogenesis;Retrograde endocannabinoid signaling	ko00190,ko04714,ko04723	-	-	sp|O79874|NU1M_PIG	NADH-ubiquinone oxidoreductase chain 1 OS=Sus scrofa OX=9823 GN=MT-ND1 PE=1 SV=1
novel.2280	865	0.18	0.2	0.14	0.58	1.32	2.25	2.14289	0.00913922	0.0383541	-	VTJ82949.1	Hypothetical predicted protein, partial [Marmota monax]	-	-	-	-	-	-	-	-	-	-	-
ENSSSCG00000011972	4353	3.32	2.97	3.55	0.98	1.66	1.21	-1.31361	5.16257e-07	6.39486e-06	FILIP1L	XP_003132758.5	filamin A-interacting protein 1-like isoform X1 [Sus scrofa]	-	-	-	-	-	-	-	KOG1103	Predicted coiled-coil protein	sp|Q4L180|FIL1L_HUMAN	Filamin A-interacting protein 1-like OS=Homo sapiens OX=9606 GN=FILIP1L PE=1 SV=2
ENSSSCG00000006088	1345	40.57	57.42	56.12	10.1	14.78	12.17	-1.8337	1.27454e-33	2.42241e-31	SDC2	XP_002819347.2;NP_001302683.1;KAF6323692.1	syndecan-2 [Pongo abelii];syndecan-2 precursor [Sus scrofa];syndecan 2 [Rhinolophus ferrumequinum]	GO:0048813;GO:0006024;GO:0005796;GO:0043687;GO:0042802;GO:0044267;GO:0009986;GO:0030165;GO:0006027;GO:0016021;GO:0048814;GO:0043202;GO:0048013;GO:0050900;GO:0001523;GO:0005788;GO:0016477;GO:0062023;GO:0005886	dendrite morphogenesis;glycosaminoglycan biosynthetic process;Golgi lumen;post-translational protein modification;identical protein binding;cellular protein metabolic process;cell surface;PDZ domain binding;glycosaminoglycan catabolic process;integral component of membrane;regulation of dendrite morphogenesis;lysosomal lumen;ephrin receptor signaling pathway;leukocyte migration;retinoid metabolic…	K16336	SDC2,CD362	http://www.genome.jp/dbget-bin/www_bget?ko:K16336	Cell adhesion molecules;Axon regeneration	ko04514,ko04361	-	-	sp|P34741|SDC2_HUMAN;sp|Q58DD4|SDC2_BOVIN	Syndecan-2 OS=Homo sapiens OX=9606 GN=SDC2 PE=1 SV=2;Syndecan-2 OS=Bos taurus OX=9913 GN=SDC2 PE=2 SV=1
novel.7854	257	41.95	41.24	61.67	290.55	283.98	246.77	2.24976	6.19868e-07	7.55897e-06	-	XP_020945460.1	CREB-regulated transcription coactivator 2 isoform X3 [Sus scrofa]	-	-	K09228	KRAB	http://www.genome.jp/dbget-bin/www_bget?ko:K09228	-	-	-	-	-	-
novel.19429	273	18.78	18.85	39.09	115.28	124.43	93.26	1.93393	0.000789592	0.00466639	-	XP_020945460.1	CREB-regulated transcription coactivator 2 isoform X3 [Sus scrofa]	GO:0016021	integral component of membrane	K09228	KRAB	http://www.genome.jp/dbget-bin/www_bget?ko:K09228	-	-	-	-	-	-
novel.11259	256	0	0	0	20.01	34.75	29.02	5.10287	0.00464518	0.0216159	-	XP_020925549.1	lysosome-associated membrane glycoprotein 3 isoform X1 [Sus scrofa]	-	-	K09228	KRAB	http://www.genome.jp/dbget-bin/www_bget?ko:K09228	-	-	-	-	-	-
ENSSSCG00000030362	2848	1.27	0.72	2.14	0.26	0.15	0.41	-1.54067	0.00834068	0.035499	KALRN	XP_006078604.1;XP_025138034.1;XP_028742188.1	kalirin isoform X24 [Bubalus bubalis];kalirin isoform X25 [Bubalus bubalis];kalirin isoform X30 [Peromyscus leucopus]	GO:0005524;GO:0005085;GO:0004674	ATP binding;guanyl-nucleotide exchange factor activity;protein serine/threonine kinase activity	K15048	KALRN	http://www.genome.jp/dbget-bin/www_bget?ko:K15048	-	-	KOG4240	Multidomain protein, contains SPEC repeats, PH, SH3, and separate rac-specific and rho-specific guanine nucleotide exchange factor domains	sp|O60229|KALRN_HUMAN;sp|A2CG49|KALRN_MOUSE	Kalirin OS=Homo sapiens OX=9606 GN=KALRN PE=1 SV=3;Kalirin OS=Mus musculus OX=10090 GN=Kalrn PE=1 SV=1
ENSSSCG00000051287	5243	1.9	1.29	1.46	7.91	7.37	7.66	2.35711	1.06225e-36	2.41517e-34	-	-	-	-	-	-	-	-	-	-	-	-	-	-
ENSSSCG00000007032	2668	630.19	608.61	576.85	82.53	68.57	153.32	-2.56448	7.81147e-10	1.57838e-08	PLAT	NP_999219.1	tissue-type plasminogen activator precursor [Sus scrofa]	GO:0031639;GO:0006508;GO:0004252;GO:0005576;GO:0014909;GO:0060468;GO:0048008;GO:0005615	plasminogen activation;proteolysis;serine-type endopeptidase activity;extracellular region;smooth muscle cell migration;prevention of polyspermy;platelet-derived growth factor receptor signaling pathway;extracellular space	K01343	PLAT	http://www.genome.jp/dbget-bin/www_bget?ko:K01343	Apelin signaling pathway;Complement and coagulation cascades	ko04371,ko04610	-	-	sp|Q8SQ23|TPA_PIG	Tissue-type plasminogen activator OS=Sus scrofa OX=9823 GN=PLAT PE=2 SV=1
novel.17884	3057	0.76	0.75	0.81	2.02	1.48	1.29	1.06817	0.00397761	0.0189554	-	-	-	-	-	-	-	-	-	-	-	-	-	-
ENSSSCG00000036364	5119	0.06	0.21	0.06	0.29	0.57	0.3	1.82597	0.0107309	0.0439498	EGR4	NP_001272897.1	early growth response protein 4 [Sus scrofa]	GO:0006357;GO:0000978;GO:0000981	regulation of transcription by RNA polymerase II;RNA polymerase II cis-regulatory region sequence-specific DNA binding;DNA-binding transcription factor activity, RNA polymerase II-specific	K12498	EGR4	http://www.genome.jp/dbget-bin/www_bget?ko:K12498	-	-	KOG1721	FOG: Zn-finger	sp|Q05215|EGR4_HUMAN	Early growth response protein 4 OS=Homo sapiens OX=9606 GN=EGR4 PE=1 SV=3
novel.18804	5921	1.2	1.6	1.48	2.79	3.19	3.12	1.09034	2.28011e-07	3.00816e-06	-	XP_020954391.1	cullin-7 isoform X1 [Sus scrofa]	-	-	-	-	-	-	-	-	-	-	-
novel.18747	233	15.12	18.28	45.97	249.33	147.49	92.31	2.30654	0.00807508	0.0345681	-	XP_020925549.1	lysosome-associated membrane glycoprotein 3 isoform X1 [Sus scrofa]	GO:0016021	integral component of membrane	K09228	KRAB	http://www.genome.jp/dbget-bin/www_bget?ko:K09228	-	-	-	-	-	-
ENSSSCG00000021706	8536	7.54	8.59	6.9	3.66	3.09	2.99	-1.24956	2.60307e-18	1.52965e-16	KIF21B	XP_032322741.1;XP_020919928.1	kinesin-like protein KIF21B isoform X3 [Camelus ferus];LOW QUALITY PROTEIN: kinesin-like protein KIF21B [Sus scrofa]	GO:1990939;GO:0005856;GO:0008017;GO:0005874;GO:0007018;GO:0005524;GO:0005737	microtubule motor activity;cytoskeleton;microtubule binding;microtubule;microtubule-based movement;ATP binding;cytoplasm	K24185	KIF21	http://www.genome.jp/dbget-bin/www_bget?ko:K24185	-	-	KOG0244	Kinesin-like protein	sp|O75037|KI21B_HUMAN	Kinesin-like protein KIF21B OS=Homo sapiens OX=9606 GN=KIF21B PE=1 SV=2
ENSSSCG00000034418	3648	13.07	11.73	14.62	5.07	4.64	4.47	-1.4836	1.79384e-22	1.56981e-20	CREBL2	XP_020947996.1;XP_039095882.1	cAMP-responsive element-binding protein-like 2 [Sus scrofa];cAMP-responsive element-binding protein-like 2 isoform X1 [Hyaena hyaena]	GO:0030154;GO:0045600;GO:0046889;GO:0050821;GO:0006355;GO:0016032;GO:0045893;GO:0033138;GO:0046326;GO:0016604;GO:0003677;GO:0003700;GO:0005634	cell differentiation;positive regulation of fat cell differentiation;positive regulation of lipid biosynthetic process;protein stabilization;regulation of transcription, DNA-templated;viral process;positive regulation of transcription, DNA-templated;positive regulation of peptidyl-serine phosphorylation;positive regulation of glucose import;nuclear body;DNA binding;DNA-binding transcription facto…	-	-	-	-	-	-	-	sp|Q0VD32|CRBL2_BOVIN	cAMP-responsive element-binding protein-like 2 OS=Bos taurus OX=9913 GN=CREBL2 PE=1 SV=1
ENSSSCG00000006579	661	59.51	65.49	51.03	156.99	119.44	132.47	1.10814	1.12763e-12	3.54432e-11	S100A3	XP_001927371.2	protein S100-A3 [Sus scrofa]	GO:0005509;GO:0005829;GO:0005886;GO:0005794;GO:0008270	calcium ion binding;cytosol;plasma membrane;Golgi apparatus;zinc ion binding	K23760	S100A3,S100E	http://www.genome.jp/dbget-bin/www_bget?ko:K23760	-	-	-	-	sp|P33764|S10A3_HUMAN	Protein S100-A3 OS=Homo sapiens OX=9606 GN=S100A3 PE=1 SV=1
novel.1312	256	16.76	16.57	18.53	202.98	180.63	90.36	3.04144	1.00323e-05	9.51522e-05	-	XP_020945460.1	CREB-regulated transcription coactivator 2 isoform X3 [Sus scrofa]	-	-	K09228	KRAB	http://www.genome.jp/dbget-bin/www_bget?ko:K09228	-	-	-	-	-	-
ENSSSCG00000032902	1529	0	0.06	0	0.42	0.8	0.21	4.55921	0.00573682	0.0257406	KLK7	XP_020948936.1	kallikrein-7 isoform X1 [Sus scrofa]	GO:0004252	serine-type endopeptidase activity	K08668	KLK7,PRSS6	http://www.genome.jp/dbget-bin/www_bget?ko:K08668	-	-	-	-	sp|P49862|KLK7_HUMAN	Kallikrein-7 OS=Homo sapiens OX=9606 GN=KLK7 PE=1 SV=1
ENSSSCG00000007171	2996	2.92	2.4	2.44	0.72	1.21	1.42	-1.21215	0.000337348	0.00222171	EBF4	KAF6284295.1;KAF6471194.1	EBF family member 4 [Rhinolophus ferrumequinum];EBF family member 4 [Molossus molossus]	GO:0046983;GO:0006357;GO:0000978;GO:0007275;GO:0046872;GO:0000785;GO:0005634;GO:0000981	protein dimerization activity;regulation of transcription by RNA polymerase II;RNA polymerase II cis-regulatory region sequence-specific DNA binding;multicellular organism development;metal ion binding;chromatin;nucleus;DNA-binding transcription factor activity, RNA polymerase II-specific	K09103	EBF,COE	http://www.genome.jp/dbget-bin/www_bget?ko:K09103	-	-	KOG3836	HLH transcription factor EBF/Olf-1 and related DNA binding proteins	sp|Q9BQW3|COE4_HUMAN	Transcription factor COE4 OS=Homo sapiens OX=9606 GN=EBF4 PE=2 SV=2
ENSSSCG00000013991	966	5.39	5.26	7.03	17.76	9.22	9.86	1.02311	0.00112104	0.00635576	C1orf35	NP_001231819.1;XP_013850033.1;XP_013850034.1	multiple myeloma tumor-associated protein 2 [Sus scrofa];multiple myeloma tumor-associated protein 2 isoform X1 [Sus scrofa];multiple myeloma tumor-associated protein 2 isoform X2 [Sus scrofa]	-	-	-	-	-	-	-	KOG4520	Predicted coiled-coil protein	sp|Q58DU0|MMTA2_BOVIN	Multiple myeloma tumor-associated protein 2 homolog OS=Bos taurus OX=9913 GN=MMTAG2 PE=2 SV=1
ENSSSCG00000035392	1420	258.76	242.59	182.26	105.97	78.24	120.58	-1.16592	1.51255e-11	4.04367e-10	IGFBP2	NP_999168.1	insulin-like growth factor-binding protein 2 precursor [Sus scrofa]	GO:0005520;GO:0005615;GO:0032868;GO:0042104;GO:0005576;GO:0040008;GO:0031994	insulin-like growth factor binding;extracellular space;response to insulin;positive regulation of activated T cell proliferation;extracellular region;regulation of growth;insulin-like growth factor I binding	K23575	IGFBP2	http://www.genome.jp/dbget-bin/www_bget?ko:K23575	-	-	-	-	sp|P24853|IBP2_PIG	Insulin-like growth factor-binding protein 2 OS=Sus scrofa OX=9823 GN=IGFBP2 PE=1 SV=2
ENSSSCG00000012943	961	22.4	21.99	22.4	62.49	61.98	53.28	1.41018	1.0539e-22	9.28955e-21	MRPL11	XP_005660717.1;XP_003122536.1	39S ribosomal protein L11, mitochondrial isoform X3 [Sus scrofa];39S ribosomal protein L11, mitochondrial isoform X1 [Sus scrofa]	GO:0005762;GO:0005840;GO:0003735;GO:0006412	mitochondrial large ribosomal subunit;ribosome;structural constituent of ribosome;translation	K02867	RP-L11,MRPL11,rplK	http://www.genome.jp/dbget-bin/www_bget?ko:K02867	Ribosome	ko03010	KOG3257	Mitochondrial/chloroplast ribosomal protein L11	sp|Q2YDI0|RM11_BOVIN	39S ribosomal protein L11, mitochondrial OS=Bos taurus OX=9913 GN=MRPL11 PE=1 SV=2
ENSSSCG00000027160	5772	0.37	0.3	0.36	1.06	1.15	0.96	1.61543	2.792e-06	2.95064e-05	DSG3	XP_003356439.2	desmoglein-3 [Sus scrofa]	GO:0016021;GO:0007156;GO:0005886;GO:0005509;GO:0030057	integral component of membrane;homophilic cell adhesion via plasma membrane adhesion molecules;plasma membrane;calcium ion binding;desmosome	K07598	DSG3	http://www.genome.jp/dbget-bin/www_bget?ko:K07598	-	-	-	-	sp|P32926|DSG3_HUMAN	Desmoglein-3 OS=Homo sapiens OX=9606 GN=DSG3 PE=1 SV=2
novel.7963	236	84.92	87.76	72.45	406.66	381.39	243.58	1.79496	0.000386603	0.00250207	-	XP_020945460.1	CREB-regulated transcription coactivator 2 isoform X3 [Sus scrofa]	GO:0016021	integral component of membrane	K09228	KRAB	http://www.genome.jp/dbget-bin/www_bget?ko:K09228	-	-	-	-	-	-
ENSSSCG00000002433	1668	46.25	43.18	48.1	88.55	89.3	102.68	1.02648	2.46492e-17	1.32376e-15	PSMC1	NP_001039154.1;BAD96388.1	26S proteasome regulatory subunit 4 [Xenopus tropicalis];proteasome 26S ATPase subunit 1 variant, partial [Homo sapiens]	GO:0036402;GO:0008233;GO:0016020;GO:1901215;GO:0000502;GO:0017025;GO:0016887;GO:0030163;GO:0005524;GO:0005737;GO:0008540;GO:0005634;GO:0005838;GO:0022624;GO:0005654;GO:0005829	proteasome-activating activity;peptidase activity;membrane;negative regulation of neuron death;proteasome complex;TBP-class protein binding;ATP hydrolysis activity;protein catabolic process;ATP binding;cytoplasm;proteasome regulatory particle, base subcomplex;nucleus;proteasome regulatory particle;proteasome accessory complex;nucleoplasm;cytosol	K03062	PSMC1,RPT2	http://www.genome.jp/dbget-bin/www_bget?ko:K03062	Proteasome	ko03050	KOG0726	26S proteasome regulatory complex, ATPase RPT2	sp|P62191|PRS4_HUMAN	26S proteasome regulatory subunit 4 OS=Homo sapiens OX=9606 GN=PSMC1 PE=1 SV=1
ENSSSCG00000038965	2952	0	0	0	2.1	1.59	0.79	8.25849	1.43156e-10	3.2488e-09	ARC	XP_020944445.1	activity-regulated cytoskeleton-associated protein [Sus scrofa]	GO:0098978;GO:0043197;GO:1900271;GO:0009952;GO:2000969;GO:0048168;GO:0071598;GO:1900452;GO:0045121;GO:0005737;GO:0007616;GO:0015629;GO:0007492;GO:0099149;GO:0016477;GO:0005886;GO:0007010;GO:0022604	glutamatergic synapse;dendritic spine;regulation of long-term synaptic potentiation;anterior/posterior pattern specification;positive regulation of AMPA receptor activity;regulation of neuronal synaptic plasticity;neuronal ribonucleoprotein granule;regulation of long-term synaptic depression;membrane raft;cytoplasm;long-term memory;actin cytoskeleton;endoderm development;regulation of postsynapti…	K15867	ARC	http://www.genome.jp/dbget-bin/www_bget?ko:K15867	-	-	-	-	sp|Q9WV31|ARC_MOUSE	Activity-regulated cytoskeleton-associated protein OS=Mus musculus OX=10090 GN=Arc PE=1 SV=1
ENSSSCG00000004643	3736	0.56	0.39	0.5	0	0	0.06	-4.73019	1.18453e-05	0.00011075	SLC27A2	NP_001265706.1	very long-chain acyl-CoA synthetase [Sus scrofa]	GO:0005886;GO:0097089;GO:0005788;GO:0031957;GO:0042760;GO:0015908;GO:0016021;GO:0070251;GO:0050197;GO:0000166;GO:0006635;GO:0044539;GO:0019899;GO:0005779;GO:0004467;GO:0005324;GO:0015245;GO:0030176;GO:0001561;GO:0006699	plasma membrane;methyl-branched fatty acid metabolic process;endoplasmic reticulum lumen;very long-chain fatty acid-CoA ligase activity;very long-chain fatty acid catabolic process;fatty acid transport;integral component of membrane;pristanate-CoA ligase activity;phytanate-CoA ligase activity;nucleotide binding;fatty acid beta-oxidation;long-chain fatty acid import into cell;enzyme binding;integr…	K08746	SLC27A2,FACVL1,FATP2	http://www.genome.jp/dbget-bin/www_bget?ko:K08746	Peroxisome;PPAR signaling pathway	ko04146,ko03320	KOG1179	Very long-chain acyl-CoA synthetase/fatty acid transporter	sp|O14975|S27A2_HUMAN	Very long-chain acyl-CoA synthetase OS=Homo sapiens OX=9606 GN=SLC27A2 PE=1 SV=2
ENSSSCG00000013078	5014	2.9	2.76	2.08	0.85	1.21	0.94	-1.36708	3.23137e-07	4.1485e-06	MYRF	XP_005660869.2	LOW QUALITY PROTEIN: myelin regulatory factor [Sus scrofa]	GO:0003700;GO:0003677;GO:0016021;GO:0016540	DNA-binding transcription factor activity;DNA binding;integral component of membrane;protein autoprocessing	K24768	MYRF	http://www.genome.jp/dbget-bin/www_bget?ko:K24768	-	-	KOG3661	Uncharacterized conserved protein	sp|Q9Y2G1|MYRF_HUMAN	Myelin regulatory factor OS=Homo sapiens OX=9606 GN=MYRF PE=1 SV=3
ENSSSCG00000008677	5044	6.44	6.86	6.95	30.26	21.36	23.71	1.91997	3.74816e-42	1.2843e-39	TACC3	XP_003128852.1	transforming acidic coiled-coil-containing protein 3 [Sus scrofa]	GO:0005737;GO:0005856;GO:0007052	cytoplasm;cytoskeleton;mitotic spindle organization	K14283	TACC3,maskin	http://www.genome.jp/dbget-bin/www_bget?ko:K14283	-	-	-	-	sp|Q9Y6A5|TACC3_HUMAN	Transforming acidic coiled-coil-containing protein 3 OS=Homo sapiens OX=9606 GN=TACC3 PE=1 SV=1
novel.218	234	0	0	0	42.89	46.64	54.41	5.02968	0.00569101	0.0255665	-	XP_020945460.1	CREB-regulated transcription coactivator 2 isoform X3 [Sus scrofa]	-	-	K09228	KRAB	http://www.genome.jp/dbget-bin/www_bget?ko:K09228	-	-	-	-	-	-
ENSSSCG00000040847	1863	76.43	78.09	72.78	55.23	50.57	30.89	-1.14795	1.25806e-19	8.69488e-18	AP1S3	XP_006069755.1;XP_017592541.1;VTJ92439.1;PNI70599.1;KAF4018404.1;XP_024832939.1;XP_023078033.2	AP-1 complex subunit sigma-3 [Bubalus bubalis];PREDICTED: AP-1 complex subunit sigma-3 isoform X4 [Corvus brachyrhynchos];Hypothetical predicted protein [Marmota monax];AP1S3 isoform 7 [Pan troglodytes];hypothetical protein G4228_010214 [Cervus hanglu yarkandensis];AP-1 complex subunit sigma-3 isoform X1 [Bos taurus];AP-1 complex subunit sigma-3 isoform X1 [Piliocolobus tephrosceles]	GO:0030117;GO:0015031;GO:0043231;GO:0006605;GO:0006886;GO:0016192	membrane coat;protein transport;intracellular membrane-bounded organelle;protein targeting;intracellular protein transport;vesicle-mediated transport	K12395	AP1S3	http://www.genome.jp/dbget-bin/www_bget?ko:K12395	Lysosome	ko04142	KOG0934	Clathrin adaptor complex, small subunit	sp|Q96PC3|AP1S3_HUMAN;sp|P11369|LORF2_MOUSE;sp|Q7TN05|AP1S3_MOUSE	AP-1 complex subunit sigma-3 OS=Homo sapiens OX=9606 GN=AP1S3 PE=1 SV=1;LINE-1 retrotransposable element ORF2 protein OS=Mus musculus OX=10090 GN=Pol PE=1 SV=2;AP-1 complex subunit sigma-3 OS=Mus musculus OX=10090 GN=Ap1s3 PE=1 SV=1
novel.943	259	53	20.93	12.41	201.23	190.87	107.38	2.41777	8.34279e-05	0.00064168	-	XP_020925549.1	lysosome-associated membrane glycoprotein 3 isoform X1 [Sus scrofa]	GO:0016021	integral component of membrane	K09228	KRAB	http://www.genome.jp/dbget-bin/www_bget?ko:K09228	-	-	-	-	-	-
ENSSSCG00000021871	4863	0.99	0.55	0.86	1.47	2	1.64	1.08778	0.000525062	0.00328289	FDXACB1	XP_003129899.1	ferredoxin-fold anticodon-binding domain-containing protein 1 [Sus scrofa]	GO:0070042;GO:0005737;GO:0070475	rRNA (uridine-N3-)-methyltransferase activity;cytoplasm;rRNA base methylation	-	-	-	-	-	KOG2783	Phenylalanyl-tRNA synthetase	sp|Q9BRP7|FDXA1_HUMAN	Ferredoxin-fold anticodon-binding domain-containing protein 1 OS=Homo sapiens OX=9606 GN=FDXACB1 PE=1 SV=3
ENSSSCG00000022128	3536	29.32	27.33	28.43	9.37	12.24	10.34	-1.38269	5.27715e-28	6.93959e-26	MXI1	XP_036684682.1;XP_037659688.1;XP_010818345.1;XP_003133229.5	max-interacting protein 1 isoform X3 [Balaenoptera musculus];max-interacting protein 1 isoform X2 [Choloepus didactylus];max-interacting protein 1 isoform X1 [Bos taurus];max-interacting protein 1 isoform X1 [Sus scrofa]	GO:0005730;GO:0090575;GO:0046983;GO:0006357;GO:0000978;GO:0001227;GO:0005829;GO:0005654;GO:0000981	nucleolus;RNA polymerase II transcription regulator complex;protein dimerization activity;regulation of transcription by RNA polymerase II;RNA polymerase II cis-regulatory region sequence-specific DNA binding;DNA-binding transcription repressor activity, RNA polymerase II-specific;cytosol;nucleoplasm;DNA-binding transcription factor activity, RNA polymerase II-specific	K09114	MXD,MAD	http://www.genome.jp/dbget-bin/www_bget?ko:K09114	-	-	-	-	sp|P50539|MXI1_HUMAN;sp|O09015|MXI1_RAT	Max-interacting protein 1 OS=Homo sapiens OX=9606 GN=MXI1 PE=1 SV=2;Max-interacting protein 1 OS=Rattus norvegicus OX=10116 GN=Mxi1 PE=2 SV=1
ENSSSCG00000017993	4016	31.36	31.2	23.64	6.72	6.84	7.72	-1.89563	7.19378e-38	1.80423e-35	NTN1	XP_020921915.1;XP_032946112.1	netrin-1 isoform X1 [Sus scrofa];netrin-1 isoform X1 [Rhinolophus ferrumequinum]	GO:0051963;GO:0002456;GO:2000147;GO:0009887;GO:0030334;GO:0042100;GO:0061643;GO:0032488;GO:0006915;GO:0030517;GO:0001764;GO:0033564;GO:0005737;GO:0005125;GO:0009888;GO:0005604;GO:0045773;GO:0007265;GO:0042472;GO:0019724;GO:0060603;GO:0008045;GO:0006930;GO:0008284;GO:0098609;GO:0007097;GO:0005576;GO:0016358	regulation of synapse assembly;T cell mediated immunity;positive regulation of cell motility;animal organ morphogenesis;regulation of cell migration;B cell proliferation;chemorepulsion of axon;Cdc42 protein signal transduction;apoptotic process;negative regulation of axon extension;neuron migration;anterior/posterior axon guidance;cytoplasm;cytokine activity;tissue development;basement membrane;p…	K06843	NTN1	http://www.genome.jp/dbget-bin/www_bget?ko:K06843	Axon guidance;Axon regeneration	ko04360,ko04361	KOG3512;KOG1836	Netrin, axonal chemotropic factor;Extracellular matrix glycoprotein Laminin subunits alpha and gamma	sp|Q2HXW4|NET1_PIG;sp|O95631|NET1_HUMAN	Netrin-1 OS=Sus scrofa OX=9823 GN=NTN1 PE=2 SV=1;Netrin-1 OS=Homo sapiens OX=9606 GN=NTN1 PE=1 SV=2
ENSSSCG00000007708	1646	4.78	6.84	5.67	13.1	11.6	12.22	1.12418	3.75394e-07	4.75903e-06	BCL7B	TEA35058.1;XP_013850989.1	hypothetical protein DBR06_SOUSAS33710013, partial [Sousa chinensis];B-cell CLL/lymphoma 7 protein family member B isoform X2 [Sus scrofa]	GO:0006915;GO:0003779;GO:0016055;GO:0030154	apoptotic process;actin binding;Wnt signaling pathway;cell differentiation	-	-	-	-	-	KOG4095	Uncharacterized conserved protein (tumor-specific protein BCL7 in humans)	sp|Q3T0A6|BCL7B_BOVIN;sp|Q921K9|BCL7B_MOUSE	B-cell CLL/lymphoma 7 protein family member B OS=Bos taurus OX=9913 GN=BCL7B PE=2 SV=1;B-cell CLL/lymphoma 7 protein family member B OS=Mus musculus OX=10090 GN=Bcl7b PE=1 SV=1
novel.13979	802	499.81	464.25	374.97	172.05	144.04	165.03	-1.48972	2.06117e-30	3.19389e-28	-	XP_020947412.1	temperature shock-inducible protein 1-like [Sus scrofa]	-	-	-	-	-	-	-	-	-	-	-
ENSSSCG00000022721	2841	4.52	5.33	3.94	0.34	0.77	0.65	-2.93447	2.74378e-18	1.60845e-16	CDH16	XP_020949681.1;XP_020949682.1;XP_020949680.1	cadherin-16 isoform X2 [Sus scrofa];cadherin-16 isoform X3 [Sus scrofa];cadherin-16 isoform X1 [Sus scrofa]	GO:0005509;GO:0016339;GO:0005886;GO:0016021;GO:0007156	calcium ion binding;calcium-dependent cell-cell adhesion via plasma membrane cell adhesion molecules;plasma membrane;integral component of membrane;homophilic cell adhesion via plasma membrane adhesion molecules	K06810	CDH16	http://www.genome.jp/dbget-bin/www_bget?ko:K06810	-	-	-	-	sp|O75309|CAD16_HUMAN	Cadherin-16 OS=Homo sapiens OX=9606 GN=CDH16 PE=1 SV=1
novel.1831	257	37.55	30.34	38.87	332.48	212.6	185.2	2.55018	5.89841e-07	7.21451e-06	-	XP_020945460.1	CREB-regulated transcription coactivator 2 isoform X3 [Sus scrofa]	GO:0016021	integral component of membrane	K09228	KRAB	http://www.genome.jp/dbget-bin/www_bget?ko:K09228	-	-	-	-	-	-
ENSSSCG00000010926	2394	1.99	1.44	1.8	0.96	0.64	0.78	-1.08106	0.00815538	0.0348505	SYT2	XP_020920225.1;XP_020920223.1;BAA95587.1	synaptotagmin-2 isoform X2 [Sus scrofa];synaptotagmin-2 isoform X1 [Sus scrofa];synaptotagmin II, partial [Mus musculus]	GO:1903861;GO:0016021;GO:0005509;GO:0030672;GO:0042584;GO:0007269;GO:0005544	positive regulation of dendrite extension;integral component of membrane;calcium ion binding;synaptic vesicle membrane;chromaffin granule membrane;neurotransmitter secretion;calcium-dependent phospholipid binding	K19902	SYT2	http://www.genome.jp/dbget-bin/www_bget?ko:K19902	-	-	KOG1028	Ca2+-dependent phospholipid-binding protein Synaptotagmin, required for synaptic vesicle and secretory granule exocytosis	sp|Q8N9I0|SYT2_HUMAN	Synaptotagmin-2 OS=Homo sapiens OX=9606 GN=SYT2 PE=1 SV=2
novel.19279	885	1.77	0.83	1.88	0.54	0	0.11	-2.80794	0.0117039	0.0473373	-	-	-	-	-	-	-	-	-	-	-	-	-	-
ENSSSCG00000047181	1980	6.23	6.71	6.1	3.47	2.82	1.79	-1.23952	7.11097e-06	6.91983e-05	-	KAF6410453.1	hypothetical protein HJG63_009002 [Rousettus aegyptiacus]	-	-	-	-	-	-	-	-	-	sp|O00370|LORF2_HUMAN	LINE-1 retrotransposable element ORF2 protein OS=Homo sapiens OX=9606 PE=1 SV=1
ENSSSCG00000005587	3768	20.18	19.97	19.89	5.49	7.75	7.71	-1.49402	4.98801e-28	6.63105e-26	NEK6	XP_005881582.1;XP_005881587.1;XP_003122211.3;KAF6315019.1	PREDICTED: serine/threonine-protein kinase Nek6 isoform X3 [Myotis brandtii];PREDICTED: serine/threonine-protein kinase Nek6 isoform X2 [Myotis brandtii];serine/threonine-protein kinase Nek6 [Sus scrofa];NIMA related kinase 6 [Myotis myotis]	GO:0106310;GO:0005829;GO:0032991;GO:0051301;GO:0019901;GO:0016607;GO:0005654;GO:0031625;GO:0006468;GO:0007059;GO:0006915;GO:0033613;GO:0046872;GO:0005737;GO:0046777;GO:0007049;GO:0005524;GO:0000287;GO:0005815;GO:0034451;GO:0016301;GO:0001222;GO:0019894;GO:0000922;GO:0004674;GO:0030071;GO:0018105;GO:0106311	protein serine kinase activity;cytosol;protein-containing complex;cell division;protein kinase binding;nuclear speck;nucleoplasm;ubiquitin protein ligase binding;protein phosphorylation;chromosome segregation;apoptotic process;DNA-binding transcription factor binding;metal ion binding;cytoplasm;protein autophosphorylation;cell cycle;ATP binding;magnesium ion binding;microtubule organizing center;…	K20875	NEK6	http://www.genome.jp/dbget-bin/www_bget?ko:K20875	-	-	KOG0591;KOG0589	NIMA (never in mitosis)-related G2-specific serine/threonine protein kinase;Serine/threonine protein kinase	sp|A2BD05|NEK6_PIG	Serine/threonine-protein kinase Nek6 OS=Sus scrofa OX=9823 GN=NEK6 PE=3 SV=1
ENSSSCG00000025531	598	0	0.76	0	1.05	2.86	4.1	3.87947	0.0119554	0.0482099	SSPN	XP_003126463.1	sarcospan [Sus scrofa]	GO:0005887;GO:0030133;GO:0042383;GO:0016010	integral component of plasma membrane;transport vesicle;sarcolemma;dystrophin-associated glycoprotein complex	K22194	SSPN	http://www.genome.jp/dbget-bin/www_bget?ko:K22194	-	-	-	-	sp|Q14714|SSPN_HUMAN	Sarcospan OS=Homo sapiens OX=9606 GN=SSPN PE=2 SV=3
ENSSSCG00000015234	1318	4.49	3.11	3.74	0.96	0.77	1.08	-1.85668	7.62697e-05	0.000592051	KIRREL3	BAC31587.1;XP_020918778.1;XP_020918776.1;XP_020918777.1;XP_020918775.1;TFK06355.1	unnamed protein product, partial [Mus musculus];kin of IRRE-like protein 3 isoform X5 [Sus scrofa];kin of IRRE-like protein 3 isoform X3 [Sus scrofa];kin of IRRE-like protein 3 isoform X4 [Sus scrofa];kin of IRRE-like protein 3 isoform X2 [Sus scrofa];RING finger protein 151-like protein [Platysternon megacephalum]	GO:0005886;GO:0005887;GO:0030424;GO:0043198;GO:0008021;GO:0007156;GO:0030425;GO:0072102;GO:0050839;GO:0021740;GO:0005911;GO:0030097;GO:0001764;GO:0021766;GO:0016021;GO:0007416;GO:0030165;GO:0002121;GO:0005576;GO:0098609;GO:0048812	plasma membrane;integral component of plasma membrane;axon;dendritic shaft;synaptic vesicle;homophilic cell adhesion via plasma membrane adhesion molecules;dendrite;glomerulus morphogenesis;cell adhesion molecule binding;principal sensory nucleus of trigeminal nerve development;cell-cell junction;hemopoiesis;neuron migration;hippocampus development;integral component of membrane;synapse assembly;…	-	-	-	-	-	-	-	sp|Q8IZU9|KIRR3_HUMAN	Kin of IRRE-like protein 3 OS=Homo sapiens OX=9606 GN=KIRREL3 PE=1 SV=1
novel.12590	2579	0.68	1.14	0.21	0	0	0	-6.97756	1.6832e-06	1.87753e-05	PKHD1L1	XP_020944671.1	LOW QUALITY PROTEIN: fibrocystin-L [Sus scrofa]	-	-	-	-	-	-	-	-	-	sp|Q86WI1|PKHL1_HUMAN	Fibrocystin-L OS=Homo sapiens OX=9606 GN=PKHD1L1 PE=2 SV=2
ENSSSCG00000017533	2357	15.7	14.6	9.8	30.69	27.85	18.97	1.00783	5.24548e-07	6.48765e-06	HOXB2	XP_003131594.1	homeobox protein Hox-B2 [Sus scrofa]	GO:0006357;GO:0000978;GO:0009952;GO:0003677;GO:0021612;GO:0005634;GO:0002011;GO:0001228;GO:0005654;GO:0000981;GO:1990837;GO:0048857;GO:0021569;GO:0048704;GO:0009953;GO:0021570;GO:0007275	regulation of transcription by RNA polymerase II;RNA polymerase II cis-regulatory region sequence-specific DNA binding;anterior/posterior pattern specification;DNA binding;facial nerve structural organization;nucleus;morphogenesis of an epithelial sheet;DNA-binding transcription activator activity, RNA polymerase II-specific;nucleoplasm;DNA-binding transcription factor activity, RNA polymerase II…	K09302	HOX_2	http://www.genome.jp/dbget-bin/www_bget?ko:K09302	-	-	KOG0489	Transcription factor zerknullt and related HOX domain proteins	sp|P14652|HXB2_HUMAN	Homeobox protein Hox-B2 OS=Homo sapiens OX=9606 GN=HOXB2 PE=1 SV=1
ENSSSCG00000017544	598	165.07	163.93	169.03	353.34	359.72	318.44	1.02422	6.54391e-24	6.44535e-22	ATP5MC1	XP_005654012.1;XP_008995663.1	ATP synthase F(0) complex subunit C1, mitochondrial isoform X1 [Sus scrofa];ATP synthase F(0) complex subunit C1, mitochondrial isoform X2 [Callithrix jacchus]	GO:0005753;GO:0015078;GO:0016021;GO:0045263;GO:0005739;GO:0015986;GO:0000276;GO:0008289	mitochondrial proton-transporting ATP synthase complex;proton transmembrane transporter activity;integral component of membrane;proton-transporting ATP synthase complex, coupling factor F(o);mitochondrion;ATP synthesis coupled proton transport;mitochondrial proton-transporting ATP synthase complex, coupling factor F(o);lipid binding	K02128	ATPeF0C,ATP5G,ATP9	http://www.genome.jp/dbget-bin/www_bget?ko:K02128	Oxidative phosphorylation;Thermogenesis	ko00190,ko04714	KOG3025	Mitochondrial F1F0-ATP synthase, subunit c/ATP9/proteolipid	sp|A1XQS5|AT5G1_PIG	ATP synthase F(0) complex subunit C1, mitochondrial OS=Sus scrofa OX=9823 GN=ATP5MC1 PE=2 SV=1
ENSSSCG00000048919	2455	160.18	158.22	169.38	63.54	73.23	75.44	-1.2044	1.64402e-29	2.39496e-27	PRNP	NP_001008687.1	major prion protein precursor [Sus scrofa]	GO:0051260;GO:0005794;GO:0016021;GO:0005886;GO:0031965;GO:0031225;GO:0005829	protein homooligomerization;Golgi apparatus;integral component of membrane;plasma membrane;nuclear membrane;anchored component of membrane;cytosol	K05634	PRNP,PrP,CD230	http://www.genome.jp/dbget-bin/www_bget?ko:K05634	Ferroptosis	ko04216	-	-	sp|P49927|PRIO_PIG	Major prion protein OS=Sus scrofa OX=9823 GN=PRNP PE=1 SV=1
ENSSSCG00000016233	1824	2.35	3.9	2.14	3.18	5.69	4.61	1.0674	0.000725732	0.00433586	SERPINE2	NP_999452.1	glia-derived nexin precursor [Sus scrofa]	GO:0005615	extracellular space	K16643	SERPINE2	http://www.genome.jp/dbget-bin/www_bget?ko:K16643	-	-	-	-	sp|P07093|GDN_HUMAN	Glia-derived nexin OS=Homo sapiens OX=9606 GN=SERPINE2 PE=1 SV=1
novel.19882	862	2.15	3.28	3.22	11.23	9.25	8.27	1.75557	2.41235e-06	2.59565e-05	pol	XP_020922897.1	uncharacterized protein LOC110256025 [Sus scrofa]	GO:0004190;GO:0046872;GO:0046718;GO:0004523;GO:0003676;GO:0016779;GO:0015074	aspartic-type endopeptidase activity;metal ion binding;viral entry into host cell;RNA-DNA hybrid ribonuclease activity;nucleic acid binding;nucleotidyltransferase activity;DNA integration	-	-	-	-	-	-	-	sp|P03359|POL_WMSV	Gag-Pol polyprotein OS=Woolly monkey sarcoma virus OX=11970 GN=pol PE=3 SV=2
ENSSSCG00000035284	5020	4.67	4.2	4.09	1.11	1.11	1.02	-2.08188	7.76928e-26	8.63064e-24	BMF	XP_020953488.1;XP_026335823.1;XP_032449560.1;VTJ62734.1	bcl-2-modifying factor isoform X1 [Sus scrofa];LOW QUALITY PROTEIN: bcl-2-modifying factor [Ursus arctos horribilis];bcl-2-modifying factor isoform X1 [Lynx canadensis];Hypothetical predicted protein [Marmota monax]	GO:0016459;GO:0031334;GO:0001669;GO:0090200;GO:0001844;GO:0034644;GO:0006915;GO:0005886;GO:2001244;GO:0010507;GO:0005829;GO:0043065;GO:0005741;GO:0043276	myosin complex;positive regulation of protein-containing complex assembly;acrosomal vesicle;positive regulation of release of cytochrome c from mitochondria;protein insertion into mitochondrial membrane involved in apoptotic signaling pathway;cellular response to UV;apoptotic process;plasma membrane;positive regulation of intrinsic apoptotic signaling pathway;negative regulation of autophagy;cyto…	K17460	BMF	http://www.genome.jp/dbget-bin/www_bget?ko:K17460	-	-	-	-	sp|Q96LC9|BMF_HUMAN	Bcl-2-modifying factor OS=Homo sapiens OX=9606 GN=BMF PE=1 SV=1
ENSSSCG00000017068	2437	0.53	0.88	0.74	0.06	0.25	0.22	-2.09963	0.00416727	0.0197048	FAXDC2	XP_005672659.1	fatty acid hydroxylase domain-containing protein 2 isoform X2 [Sus scrofa]	GO:0001934;GO:0008610;GO:0016021;GO:0016491;GO:0005506;GO:0045654;GO:0005737	positive regulation of protein phosphorylation;lipid biosynthetic process;integral component of membrane;oxidoreductase activity;iron ion binding;positive regulation of megakaryocyte differentiation;cytoplasm	K22282	FAXDC2	http://www.genome.jp/dbget-bin/www_bget?ko:K22282	-	-	KOG0873	C-4 sterol methyl oxidase	sp|Q9GKT2|FXDC2_MACFA	Fatty acid hydroxylase domain-containing protein 2 OS=Macaca fascicularis OX=9541 GN=FAXDC2 PE=2 SV=1
ENSSSCG00000044189	5253	0	0.03	0.01	0.16	0.23	0.09	3.39839	0.00766823	0.0331885	-	-	-	-	-	-	-	-	-	-	-	-	-	-
novel.1287	258	5.57	6.83	3.1	38.17	36.51	58.79	3.28514	0.0105576	0.0433131	-	XP_020945460.1	CREB-regulated transcription coactivator 2 isoform X3 [Sus scrofa]	GO:0016021	integral component of membrane	K09228	KRAB	http://www.genome.jp/dbget-bin/www_bget?ko:K09228	-	-	-	-	-	-
ENSSSCG00000024687	4622	5.28	5.39	4.25	14.56	11.38	12.43	1.40096	1.5983e-16	7.88711e-15	FANCA	XP_005653286.2;XP_020952661.1	Fanconi anemia group A protein isoform X4 [Sus scrofa];Fanconi anemia group A protein isoform X7 [Sus scrofa]	GO:0036297;GO:0043240	interstrand cross-link repair;Fanconi anaemia nuclear complex	K10888	FANCA	http://www.genome.jp/dbget-bin/www_bget?ko:K10888	Fanconi anemia pathway	ko03460	-	-	sp|O15360|FANCA_HUMAN	Fanconi anemia group A protein OS=Homo sapiens OX=9606 GN=FANCA PE=1 SV=2
novel.3292	257	4.03	0	22.49	121.13	90.6	89.37	3.12292	0.000724993	0.0043325	-	XP_020945460.1	CREB-regulated transcription coactivator 2 isoform X3 [Sus scrofa]	GO:0016021	integral component of membrane	K09228	KRAB	http://www.genome.jp/dbget-bin/www_bget?ko:K09228	-	-	-	-	-	-
novel.14309	253	7.89	0	9.71	86.7	71.25	39.48	3.79587	0.00186576	0.00986529	-	XP_020945460.1	CREB-regulated transcription coactivator 2 isoform X3 [Sus scrofa]	-	-	K09228	KRAB	http://www.genome.jp/dbget-bin/www_bget?ko:K09228	-	-	-	-	-	-
ENSSSCG00000011875	3028	0.71	0.91	1.12	0.28	0.33	0.02	-2.07473	0.00170215	0.00911311	PARP15	XP_020925482.1	LOW QUALITY PROTEIN: poly [ADP-ribose] polymerase 15, partial [Sus scrofa]	-	-	K15261	PARP10_14_15	http://www.genome.jp/dbget-bin/www_bget?ko:K15261	-	-	-	-	sp|Q460N3|PAR15_HUMAN	Protein mono-ADP-ribosyltransferase PARP15 OS=Homo sapiens OX=9606 GN=PARP15 PE=1 SV=2
ENSSSCG00000025463	2729	116.8	104.12	119.03	46.57	52.5	48.55	-1.25478	4.1472e-39	1.15969e-36	PROS1	XP_020926395.1	vitamin K-dependent protein S [Sus scrofa]	GO:0042730;GO:0005576;GO:0005509	fibrinolysis;extracellular region;calcium ion binding	K03908	PROS1	http://www.genome.jp/dbget-bin/www_bget?ko:K03908	Complement and coagulation cascades	ko04610	-	-	sp|P07224|PROS_BOVIN	Vitamin K-dependent protein S OS=Bos taurus OX=9913 GN=PROS1 PE=1 SV=1
ENSSSCG00000033043	7158	2.62	4.35	2.96	1.32	1.12	1.43	-1.07033	2.79055e-07	3.62266e-06	SHANK2	XP_020938304.1;PNJ38953.1	LOW QUALITY PROTEIN: SH3 and multiple ankyrin repeat domains protein 2 [Sus scrofa];SHANK2 isoform 10 [Pongo abelii]	GO:0016324;GO:0035255;GO:0001917;GO:0030160;GO:0035176;GO:0014069;GO:0048854;GO:0005886;GO:0030426;GO:0043005;GO:0005829;GO:0001750;GO:0031526;GO:0030534;GO:0060999;GO:0060170;GO:0060291;GO:0017124;GO:0007416;GO:0007612;GO:0051124;GO:0060997;GO:0035331;GO:0051968;GO:0008284;GO:0043197;GO:0071625;GO:2000311;GO:0043025;GO:0097107;GO:2000463;GO:0060292	apical plasma membrane;ionotropic glutamate receptor binding;photoreceptor inner segment;synaptic receptor adaptor activity;social behavior;postsynaptic density;brain morphogenesis;plasma membrane;growth cone;neuron projection;cytosol;photoreceptor outer segment;brush border membrane;adult behavior;positive regulation of dendritic spine development;ciliary membrane;long-term synaptic potentiation…	K15009	SHANK	http://www.genome.jp/dbget-bin/www_bget?ko:K15009	Glutamatergic synapse	ko04724	-	-	sp|Q9QX74|SHAN2_RAT;sp|Q9UPX8|SHAN2_HUMAN	SH3 and multiple ankyrin repeat domains protein 2 OS=Rattus norvegicus OX=10116 GN=Shank2 PE=1 SV=2;SH3 and multiple ankyrin repeat domains protein 2 OS=Homo sapiens OX=9606 GN=SHANK2 PE=1 SV=3
novel.20301	1690	0.24	0.1	0.34	2	2.24	1.41	3.02731	2.63134e-06	2.80154e-05	-	-	-	-	-	-	-	-	-	-	-	-	-	-
ENSSSCG00000036438	1526	10.57	9.31	10.6	1.58	2.53	2.82	-2.14329	4.4622e-14	1.66497e-12	GPX3	NP_001108627.1	glutathione peroxidase 3 precursor [Sus scrofa]	GO:0042802;GO:0042744;GO:0004601;GO:0004602;GO:0005615;GO:0008430;GO:0006979	identical protein binding;hydrogen peroxide catabolic process;peroxidase activity;glutathione peroxidase activity;extracellular space;selenium binding;response to oxidative stress	K00432	gpx,btuE,bsaA	http://www.genome.jp/dbget-bin/www_bget?ko:K00432	Arachidonic acid metabolism;Glutathione metabolism;Thyroid hormone synthesis	ko00590,ko00480,ko04918	KOG1651	Glutathione peroxidase	sp|P37141|GPX3_BOVIN	Glutathione peroxidase 3 OS=Bos taurus OX=9913 GN=GPX3 PE=2 SV=2
ENSSSCG00000006525	2337	39.58	37.05	32.09	10.27	13.89	19.75	-1.30584	2.28721e-09	4.26386e-08	MUC1	KAF6413784.1;XP_020945387.1;XP_020945389.1;XP_012513996.1;AAO63589.1	mucin 1, cell surface associated [Molossus molossus];mucin-1 isoform X1 [Sus scrofa];mucin-1 isoform X2 [Sus scrofa];PREDICTED: mucin-1 isoform X16 [Propithecus coquereli];epithelial mucin, partial [Sus scrofa]	GO:0002039;GO:0005886;GO:0005634;GO:0016324;GO:0005887;GO:0003712;GO:0000785;GO:0070062;GO:0016021;GO:0010944;GO:0006978;GO:0005615;GO:0005737;GO:0031982;GO:0043618;GO:1902166;GO:0090240;GO:0006977;GO:0000978;GO:0036003;GO:0002223;GO:0033629;GO:0005796;GO:0019221;GO:0016266	p53 binding;plasma membrane;nucleus;apical plasma membrane;integral component of plasma membrane;transcription coregulator activity;chromatin;extracellular exosome;integral component of membrane;negative regulation of transcription by competitive promoter binding;DNA damage response, signal transduction by p53 class mediator resulting in transcription of p21 class mediator;extracellular space;cyt…	K06568	MUC1,CD227	http://www.genome.jp/dbget-bin/www_bget?ko:K06568	-	-	-	-	sp|Q8WML4|MUC1_BOVIN	Mucin-1 OS=Bos taurus OX=9913 GN=MUC1 PE=1 SV=1
ENSSSCG00000014091	6219	3.49	3.21	3.35	1.38	1.12	1.97	-1.16179	1.26825e-06	1.45469e-05	F2RL1	XP_003123761.1	proteinase-activated receptor 2 [Sus scrofa]	GO:0046330;GO:0016021;GO:0050921;GO:0032722;GO:0005769;GO:0002286;GO:0002720;GO:0097029;GO:0035025;GO:0050900;GO:0070963;GO:0015057;GO:0032731;GO:0000187;GO:0043311;GO:0045217;GO:0005887;GO:0032682;GO:0010804;GO:0004930;GO:0034140;GO:0014068;GO:0031274;GO:0042119;GO:0050927;GO:0032930;GO:0034141;GO:0045907;GO:0007204;GO:0030836;GO:0045944;GO:0034137;GO:0043547;GO:0002690;GO:0051607;GO:1900135;GO:…	positive regulation of JNK cascade;integral component of membrane;positive regulation of chemotaxis;positive regulation of chemokine production;early endosome;T cell activation involved in immune response;positive regulation of cytokine production involved in immune response;mature conventional dendritic cell differentiation;positive regulation of Rho protein signal transduction;leukocyte migrati…	K04234	F2RL1,PAR2	http://www.genome.jp/dbget-bin/www_bget?ko:K04234	Neuroactive ligand-receptor interaction;Inflammatory mediator regulation of TRP channels	ko04080,ko04750	-	-	sp|Q2HJA4|PAR2_BOVIN	Proteinase-activated receptor 2 OS=Bos taurus OX=9913 GN=F2RL1 PE=2 SV=1
ENSSSCG00000010831	3149	3.57	3.64	3.88	1.69	1.21	1.23	-1.43041	3.15178e-08	4.86834e-07	DUSP10	XP_003130558.1	dual specificity protein phosphatase 10 [Sus scrofa]	GO:0010633;GO:0016607;GO:0043508;GO:1903753;GO:0044387;GO:0005829;GO:0090335;GO:0050680;GO:0035970;GO:0005794;GO:0048273;GO:0004725;GO:1990264;GO:0070373;GO:0106306;GO:0048709;GO:0106307;GO:1905042;GO:0045591;GO:0008432;GO:0060266;GO:0017017;GO:0008330;GO:0002819;GO:0032496	negative regulation of epithelial cell migration;nuclear speck;negative regulation of JUN kinase activity;negative regulation of p38MAPK cascade;negative regulation of protein kinase activity by regulation of protein phosphorylation;cytosol;regulation of brown fat cell differentiation;negative regulation of epithelial cell proliferation;peptidyl-threonine dephosphorylation;Golgi apparatus;mitogen…	K20216	DUSP10	http://www.genome.jp/dbget-bin/www_bget?ko:K20216	Apoptosis - fly;MAPK signaling pathway;MAPK signaling pathway - fly	ko04214,ko04010,ko04013	KOG1716	Dual specificity phosphatase	sp|Q9Y6W6|DUS10_HUMAN	Dual specificity protein phosphatase 10 OS=Homo sapiens OX=9606 GN=DUSP10 PE=1 SV=1
ENSSSCG00000000965	2722	7.12	7.91	7.97	20.15	17.39	16.87	1.26765	3.8524e-17	2.0286e-15	NCAPH2	NP_001193292.1	condensin-2 complex subunit H2 [Sus scrofa]	GO:0010032;GO:0051309;GO:0030054;GO:0033077;GO:0007076;GO:0030261;GO:0045171;GO:0005634;GO:0003682;GO:0000793;GO:0000796;GO:0005654;GO:0051306	meiotic chromosome condensation;female meiosis chromosome separation;cell junction;T cell differentiation in thymus;mitotic chromosome condensation;chromosome condensation;intercellular bridge;nucleus;chromatin binding;condensed chromosome;condensin complex;nucleoplasm;mitotic sister chromatid separation	K11490	NCAPH2	http://www.genome.jp/dbget-bin/www_bget?ko:K11490	-	-	KOG2792;KOG2359	Putative cytochrome C oxidase assembly protein;Uncharacterized conserved protein	sp|Q3SZL8|CNDH2_BOVIN	Condensin-2 complex subunit H2 OS=Bos taurus OX=9913 GN=NCAPH2 PE=2 SV=1
novel.7897	235	20.98	0	27.22	180.62	64.9	105.51	2.52291	0.0123035	0.0493763	-	XP_020925549.1	lysosome-associated membrane glycoprotein 3 isoform X1 [Sus scrofa]	GO:0016021	integral component of membrane	K09228	KRAB	http://www.genome.jp/dbget-bin/www_bget?ko:K09228	-	-	-	-	-	-
ENSSSCG00000037431	911	24.28	22.06	20.32	57.53	41.64	41.87	1.06621	6.40269e-09	1.10473e-07	TIMM17A	XP_020920185.1	mitochondrial import inner membrane translocase subunit Tim17-A [Sus scrofa]	GO:0008320;GO:0005744;GO:0031305;GO:0016021;GO:0030150;GO:0005654	protein transmembrane transporter activity;TIM23 mitochondrial import inner membrane translocase complex;integral component of mitochondrial inner membrane;integral component of membrane;protein import into mitochondrial matrix;nucleoplasm	K17795	TIM17	http://www.genome.jp/dbget-bin/www_bget?ko:K17795	-	-	KOG1652	Mitochondrial import inner membrane translocase, subunit TIM17	sp|Q99595|TI17A_HUMAN	Mitochondrial import inner membrane translocase subunit Tim17-A OS=Homo sapiens OX=9606 GN=TIMM17A PE=1 SV=1
novel.19741	231	0	0	12.25	213.26	137.82	72.7	4.64045	0.000617474	0.00377056	-	XP_020945460.1	CREB-regulated transcription coactivator 2 isoform X3 [Sus scrofa]	-	-	K09228	KRAB	http://www.genome.jp/dbget-bin/www_bget?ko:K09228	-	-	-	-	-	-
ENSSSCG00000025108	2801	23.04	24.43	21.28	49.04	43.95	51.62	1.04324	3.8906e-17	2.04429e-15	G6PD	XP_020936403.1;XP_036696524.1	glucose-6-phosphate 1-dehydrogenase isoform X1 [Sus scrofa];glucose-6-phosphate 1-dehydrogenase isoform X2 [Balaenoptera musculus]	GO:0050661;GO:0006098;GO:0006006;GO:0004345	NADP binding;pentose-phosphate shunt;glucose metabolic process;glucose-6-phosphate dehydrogenase activity	K00036	G6PD,zwf	http://www.genome.jp/dbget-bin/www_bget?ko:K00036	Pentose phosphate pathway;Glutathione metabolism	ko00030,ko00480	KOG0563	Glucose-6-phosphate 1-dehydrogenase	sp|O55044|G6PD_CRIGR	Glucose-6-phosphate 1-dehydrogenase OS=Cricetulus griseus OX=10029 GN=G6PD PE=2 SV=3
ENSSSCG00000007435	1880	34.05	27.34	28.06	6.63	5.04	10.76	-2.04431	2.06473e-16	1.00663e-14	PLTP	XP_020932948.1;XP_010590038.1	phospholipid transfer protein isoform X1 [Sus scrofa];phospholipid transfer protein isoform X2 [Loxodonta africana]	GO:0120019;GO:0008035;GO:0140339;GO:0008289;GO:0097001;GO:0140337;GO:0120014;GO:0034375;GO:0008429;GO:0006869;GO:0120020;GO:1904121;GO:0008525;GO:0140340;GO:0031210;GO:0120017;GO:0005576;GO:0140338;GO:0006629;GO:0035627;GO:0008526;GO:1990050;GO:0010189;GO:0030522;GO:0005634;GO:0030169;GO:0034364;GO:0046836;GO:0019992;GO:0034189;GO:1901611;GO:0090108;GO:0015914;GO:0030317;GO:0005615;GO:0010875;GO:…	phosphatidylcholine transfer activity;high-density lipoprotein particle binding;phosphatidylglycerol transfer activity;lipid binding;ceramide binding;diacylglyceride transfer activity;phospholipid transfer activity;high-density lipoprotein particle remodeling;phosphatidylethanolamine binding;lipid transport;cholesterol transfer activity;phosphatidylethanolamine transfer activity;phosphatidylcholi…	K08761	PLTP	http://www.genome.jp/dbget-bin/www_bget?ko:K08761	Cholesterol metabolism;PPAR signaling pathway	ko04979,ko03320	-	-	sp|P55058|PLTP_HUMAN	Phospholipid transfer protein OS=Homo sapiens OX=9606 GN=PLTP PE=1 SV=1
ENSSSCG00000017032	917	23.03	20.11	21.38	47.15	49.43	42.67	1.10369	1.23181e-12	3.85185e-11	PTTG1	XP_003134140.2;XP_005672622.1	securin isoform X1 [Sus scrofa];securin isoform X2 [Sus scrofa]	GO:0051276;GO:0007064;GO:0004869;GO:0045143;GO:0005634;GO:0005737	chromosome organization;mitotic sister chromatid cohesion;cysteine-type endopeptidase inhibitor activity;homologous chromosome segregation;nucleus;cytoplasm	K06635	PTTG	http://www.genome.jp/dbget-bin/www_bget?ko:K06635	Cell cycle;Oocyte meiosis	ko04110,ko04114	-	-	sp|Q3SZY3|PTTG1_BOVIN	Securin OS=Bos taurus OX=9913 GN=PTTG1 PE=2 SV=1
ENSSSCG00000010532	3439	15.66	15.64	14.01	5.55	6.1	9.81	-1.0701	5.91146e-07	7.22684e-06	LOXL4	XP_006210603.1	lysyl oxidase homolog 4 isoform X1 [Vicugna pacos]	GO:0043235;GO:0018057;GO:0005044;GO:0005615;GO:0004720;GO:0005507;GO:0016020;GO:0016641	receptor complex;peptidyl-lysine oxidation;scavenger receptor activity;extracellular space;protein-lysine 6-oxidase activity;copper ion binding;membrane;oxidoreductase activity, acting on the CH-NH2 group of donors, oxygen as acceptor	K00280	LOXL2_3_4	http://www.genome.jp/dbget-bin/www_bget?ko:K00280	-	-	-	-	sp|Q8MJ24|LOXL4_BOVIN	Lysyl oxidase homolog 4 OS=Bos taurus OX=9913 GN=LOXL4 PE=2 SV=1
ENSSSCG00000028924	1497	18.11	18.49	18.47	37.29	32.35	44.05	1.12579	7.11578e-10	1.44985e-08	AURKB	XP_020921847.1;XP_020921856.1;NP_999084.2;XP_020008941.1;RXN35923.1	aurora kinase B isoform X1 [Sus scrofa];aurora kinase B isoform X4 [Sus scrofa];aurora kinase B [Sus scrofa];uncharacterized protein LOC109677280, partial [Castor canadensis];hypothetical protein ROHU_003401 [Labeo rohita]	GO:0005634;GO:0032133;GO:0006468;GO:0043988;GO:0051233;GO:0032465;GO:0035174;GO:0009838;GO:0106310;GO:0051301;GO:0005524;GO:0005737;GO:0046872;GO:0044878;GO:0032467;GO:0036089;GO:0030496;GO:0000775;GO:0031616;GO:0051256;GO:0034501;GO:0002903;GO:0007052;GO:0106311;GO:0034644;GO:0004672;GO:0005876;GO:0000122;GO:0004674;GO:0032466;GO:0007094	nucleus;chromosome passenger complex;protein phosphorylation;histone H3-S28 phosphorylation;spindle midzone;regulation of cytokinesis;histone serine kinase activity;abscission;protein serine kinase activity;cell division;ATP binding;cytoplasm;metal ion binding;mitotic cytokinesis checkpoint signaling;positive regulation of cytokinesis;cleavage furrow formation;midbody;chromosome, centromeric regi…	K11479;K06236	AURKB;COL1A	http://www.genome.jp/dbget-bin/www_bget?ko:K11479;http://www.genome.jp/dbget-bin/www_bget?ko:K06236	Focal adhesion;PI3K-Akt signaling pathway;ECM-receptor interaction;Protein digestion and absorption;Relaxin signaling pathway;Platelet activation	ko04510,ko04151,ko04512,ko04974,ko04926,ko04611	KOG0580	Serine/threonine protein kinase	sp|Q9N0X0|AURKB_PIG	Aurora kinase B OS=Sus scrofa OX=9823 GN=AURKB PE=2 SV=2
ENSSSCG00000003918	2531	3.23	3.03	3.35	9.77	9.08	7.34	1.43473	6.70075e-13	2.1506e-11	TOE1	XP_003128093.2	LOW QUALITY PROTEIN: target of EGR1 protein 1 [Sus scrofa]	GO:0046872;GO:0003676	metal ion binding;nucleic acid binding	K13202	TOE1	http://www.genome.jp/dbget-bin/www_bget?ko:K13202	-	-	KOG1990	Poly(A)-specific exoribonuclease PARN	sp|Q96GM8|TOE1_HUMAN	Target of EGR1 protein 1 OS=Homo sapiens OX=9606 GN=TOE1 PE=1 SV=1
ENSSSCG00000036191	2517	3.53	2.39	2.87	0.34	0.22	0.5	-3.13713	3.10942e-13	1.04196e-11	SLC17A2	XP_020954079.1;XP_020954076.1	sodium-dependent phosphate transport protein 3 isoform X1 [Sus scrofa];sodium-dependent phosphate transport protein 4 isoform X1 [Sus scrofa]	GO:0022857;GO:0016021	transmembrane transporter activity;integral component of membrane	K12300	SLC17A1S	http://www.genome.jp/dbget-bin/www_bget?ko:K12300	-	-	KOG2532	Permease of the major facilitator superfamily	sp|O00476|NPT4_HUMAN;sp|Q32LF0|NPT3_BOVIN	Sodium-dependent phosphate transport protein 4 OS=Homo sapiens OX=9606 GN=SLC17A3 PE=1 SV=2;Sodium-dependent phosphate transport protein 3 OS=Bos taurus OX=9913 GN=SLC17A2 PE=2 SV=1
novel.21113	209	350.91	337.22	419.19	18.17	171.78	104.34	-2.45399	0.00116092	0.00654681	env	AAL39084.1	envelope protein, partial [Sus scrofa]	GO:0016021	integral component of membrane	-	-	-	-	-	-	-	sp|P04502|ENV_MLVKI	Envelope glycoprotein (Fragment) OS=Kirsten murine leukemia virus OX=11800 GN=env PE=3 SV=1
ENSSSCG00000031608	6704	0	0	0	0.08	0.04	0.08	4.95727	0.00816393	0.0348748	ANK1	EPQ01574.1	Ankyrin-1 [Myotis brandtii]	GO:0005840;GO:0005856;GO:0016020;GO:0007165;GO:0003735;GO:0006412	ribosome;cytoskeleton;membrane;signal transduction;structural constituent of ribosome;translation	K10380	ANK	http://www.genome.jp/dbget-bin/www_bget?ko:K10380	Toll and Imd signaling pathway	ko04624	KOG4177	Ankyrin	sp|P16157|ANK1_HUMAN	Ankyrin-1 OS=Homo sapiens OX=9606 GN=ANK1 PE=1 SV=3
ENSSSCG00000038543	2114	7.79	6.54	7.94	25.69	28.94	24.68	1.82981	1.1562e-36	2.60444e-34	CENPA	XP_013851723.1;XP_013851722.1	histone H3-like centromeric protein A isoform X2 [Sus scrofa];histone H3-like centromeric protein A isoform X1 [Sus scrofa]	GO:0000778;GO:0000939;GO:0000786;GO:0046982;GO:0051382;GO:0071459;GO:0005654;GO:0000132;GO:0005721;GO:0003677;GO:0000281	kinetochore;inner kinetochore;nucleosome;protein heterodimerization activity;kinetochore assembly;protein localization to chromosome, centromeric region;nucleoplasm;establishment of mitotic spindle orientation;pericentric heterochromatin;DNA binding;mitotic cytokinesis	K11495	CENPA	http://www.genome.jp/dbget-bin/www_bget?ko:K11495	-	-	KOG1745	Histones H3 and H4	sp|P49449|CENPA_BOVIN	Histone H3-like centromeric protein A OS=Bos taurus OX=9913 GN=CENPA PE=1 SV=3
ENSSSCG00000007281	1283	58.37	56.59	47.36	22.32	19.08	18.79	-1.44203	8.53862e-23	7.66522e-21	MAP1LC3A	TKC37816.1	hypothetical protein EI555_007396, partial [Monodon monoceros]	GO:0044754;GO:0016020;GO:0045202;GO:0009267;GO:0008017;GO:0031667;GO:0006995;GO:0031090;GO:0000422;GO:0005770;GO:0005776;GO:0016236;GO:0000045;GO:0043278;GO:0008429;GO:0015630;GO:0043231;GO:0071280;GO:0005737;GO:0000421;GO:0034198;GO:0006914;GO:0005874;GO:0005829;GO:0097352;GO:0070301;GO:0010288;GO:0005543;GO:0010040;GO:0031625	autolysosome;membrane;synapse;cellular response to starvation;microtubule binding;response to nutrient levels;cellular response to nitrogen starvation;organelle membrane;autophagy of mitochondrion;late endosome;autophagosome;macroautophagy;autophagosome assembly;response to morphine;phosphatidylethanolamine binding;microtubule cytoskeleton;intracellular membrane-bounded organelle;cellular respons…	K10435	MAP1LC	http://www.genome.jp/dbget-bin/www_bget?ko:K10435	Ferroptosis;Autophagy - animal;Mitophagy - animal;Apelin signaling pathway;NOD-like receptor signaling pathway	ko04216,ko04140,ko04137,ko04371,ko04621	KOG1654	Microtubule-associated anchor protein involved in autophagy and membrane trafficking	sp|Q9H492|MLP3A_HUMAN	Microtubule-associated proteins 1A/1B light chain 3A OS=Homo sapiens OX=9606 GN=MAP1LC3A PE=1 SV=2
ENSSSCG00000026064	523	35.52	40.12	52.43	105.19	112.3	88.13	1.28456	5.02577e-12	1.44353e-10	LSM5	XP_017731897.1;XP_032944231.1;PNI35769.1	PREDICTED: U6 snRNA-associated Sm-like protein LSm5 isoform X2 [Rhinopithecus bieti];U6 snRNA-associated Sm-like protein LSm5 [Rhinolophus ferrumequinum];LSM5 isoform 6 [Pan troglodytes]	GO:0046540;GO:0000398;GO:0120115;GO:0005688;GO:0046982;GO:0006402;GO:0003723;GO:0005634;GO:0008380;GO:1990726;GO:0006397;GO:0005737;GO:0071005;GO:0009617;GO:0005681	U4/U6 x U5 tri-snRNP complex;mRNA splicing, via spliceosome;Lsm2-8 complex;U6 snRNP;protein heterodimerization activity;mRNA catabolic process;RNA binding;nucleus;RNA splicing;Lsm1-7-Pat1 complex;mRNA processing;cytoplasm;U2-type precatalytic spliceosome;response to bacterium;spliceosomal complex	K12624	LSM5	http://www.genome.jp/dbget-bin/www_bget?ko:K12624	RNA degradation;Spliceosome	ko03018,ko03040	KOG1775	U6 snRNA-associated Sm-like protein	sp|Q2HJH0|LSM5_BOVIN	U6 snRNA-associated Sm-like protein LSm5 OS=Bos taurus OX=9913 GN=LSM5 PE=3 SV=3
ENSSSCG00000016437	3377	2.83	3.72	1.86	1.79	1.06	1.04	-1.06181	0.000900485	0.00524467	WDR86	XP_030868706.1;XP_020934882.1;XP_020934885.1	WD repeat-containing protein 86 isoform X3 [Gorilla gorilla gorilla];WD repeat-containing protein 86 isoform X1 [Sus scrofa];WD repeat-containing protein 86 isoform X3 [Sus scrofa]	-	-	K24756	WDR86	http://www.genome.jp/dbget-bin/www_bget?ko:K24756	-	-	-	-	sp|Q86TI4|WDR86_HUMAN	WD repeat-containing protein 86 OS=Homo sapiens OX=9606 GN=WDR86 PE=2 SV=3
novel.16317	404	81.05	62.34	74.4	382.55	418.84	389.71	2.40112	1.02363e-56	7.32435e-54	-	-	-	-	-	-	-	-	-	-	-	-	-	-
novel.3908	274	47.27	89.38	81.55	441.12	347.21	386.93	2.16186	3.23814e-10	6.95299e-09	-	XP_020945460.1	CREB-regulated transcription coactivator 2 isoform X3 [Sus scrofa]	-	-	K09228	KRAB	http://www.genome.jp/dbget-bin/www_bget?ko:K09228	-	-	-	-	-	-
ENSSSCG00000035673	3072	39.74	42.36	43.3	15.73	18.62	18.03	-1.23472	1.13104e-24	1.16593e-22	HBP1	XP_008534697.1;XP_020957718.1	PREDICTED: HMG box-containing protein 1 isoform X2 [Equus przewalskii];HMG box-containing protein 1 isoform X1 [Sus scrofa]	GO:0005634;GO:0006355;GO:0003723	nucleus;regulation of transcription, DNA-templated;RNA binding	K21644	HBP1	http://www.genome.jp/dbget-bin/www_bget?ko:K21644	-	-	KOG2746;KOG0528	HMG-box transcription factor Capicua and related proteins;HMG-box transcription factor SOX5	sp|O60381|HBP1_HUMAN	HMG box-containing protein 1 OS=Homo sapiens OX=9606 GN=HBP1 PE=1 SV=2
ENSSSCG00000006153	938	20.64	19.57	22.25	46.59	40.99	33.64	1.01602	4.95801e-09	8.77225e-08	FABP5	XP_035585042.1;NP_001034835.1	LOW QUALITY PROTEIN: uncharacterized protein LOC113921622 [Zalophus californianus];fatty acid-binding protein 5 [Sus scrofa]	GO:0005324;GO:0005504;GO:1990379;GO:0042802;GO:0008289;GO:0005737;GO:0005634	long-chain fatty acid transporter activity;fatty acid binding;lipid transport across blood-brain barrier;identical protein binding;lipid binding;cytoplasm;nucleus	K08754	FABP5	http://www.genome.jp/dbget-bin/www_bget?ko:K08754	PPAR signaling pathway	ko03320	-	-	sp|P55052|FABP5_BOVIN	Fatty acid-binding protein 5 OS=Bos taurus OX=9913 GN=FABP5 PE=1 SV=4
ENSSSCG00000004705	10210	0.35	0.34	0.42	1.29	1.3	1.39	1.83537	1.74548e-13	6.07497e-12	MAP1A	XP_005659735.3	microtubule-associated protein 1A isoform X1 [Sus scrofa]	GO:0008017;GO:0005874;GO:0000226	microtubule binding;microtubule;microtubule cytoskeleton organization	K10429	MAP1	http://www.genome.jp/dbget-bin/www_bget?ko:K10429	-	-	-	-	sp|P78559|MAP1A_HUMAN	Microtubule-associated protein 1A OS=Homo sapiens OX=9606 GN=MAP1A PE=1 SV=6
ENSSSCG00000041490	2771	1.07	1.05	1.62	2.88	3	2.02	1.06387	0.00135934	0.00750471	FAM200B	XP_005666591.2	LOW QUALITY PROTEIN: protein FAM200B [Sus scrofa]	-	-	K18152	BST1,CD157	http://www.genome.jp/dbget-bin/www_bget?ko:K18152	Nicotinate and nicotinamide metabolism;Pancreatic secretion;Salivary secretion	ko00760,ko04972,ko04970	-	-	sp|P0CF97|F200B_HUMAN	Protein FAM200B OS=Homo sapiens OX=9606 GN=FAM200B PE=3 SV=1
novel.20198	235	23.21	11.92	12.06	152.25	130.9	86.46	2.75089	0.0032138	0.0156936	-	XP_020945460.1	CREB-regulated transcription coactivator 2 isoform X3 [Sus scrofa]	GO:0016021	integral component of membrane	K01530	E7.6.2.1	http://www.genome.jp/dbget-bin/www_bget?ko:K01530	-	-	-	-	-	-
ENSSSCG00000029860	3395	18.99	18.27	18.48	8.58	9.09	8.34	-1.11673	1.31268e-19	9.02115e-18	EPB41L4A	XP_020954391.1;XP_028348932.1;XP_025152225.1;XP_010969801.1;XP_010969802.1	cullin-7 isoform X1 [Sus scrofa];band 4.1-like protein 4A isoform X2 [Physeter catodon];band 4.1-like protein 4A isoform X3 [Bubalus bubalis];PREDICTED: band 4.1-like protein 4A isoform X1 [Camelus bactrianus];PREDICTED: band 4.1-like protein 4A isoform X2 [Camelus bactrianus]	GO:0016021;GO:0008092;GO:0005856	integral component of membrane;cytoskeletal protein binding;cytoskeleton	K23962	EPB41L4A,NBL4	http://www.genome.jp/dbget-bin/www_bget?ko:K23962	-	-	KOG3530	FERM domain protein EHM2	sp|Q9HCS5|E41LA_HUMAN	Band 4.1-like protein 4A OS=Homo sapiens OX=9606 GN=EPB41L4A PE=1 SV=2
novel.4047	264	14.54	18.13	18.12	148.35	104.08	105.01	2.58628	5.23895e-05	0.00042231	-	XP_020945460.1	CREB-regulated transcription coactivator 2 isoform X3 [Sus scrofa]	GO:0016021	integral component of membrane	K09228	KRAB	http://www.genome.jp/dbget-bin/www_bget?ko:K09228	-	-	-	-	-	-
novel.18378	256	4.12	10.68	3.28	59.58	58.07	87.78	3.14942	0.00192204	0.0101175	-	XP_020945460.1	CREB-regulated transcription coactivator 2 isoform X3 [Sus scrofa]	GO:0016021	integral component of membrane	K01530	E7.6.2.1	http://www.genome.jp/dbget-bin/www_bget?ko:K01530	-	-	-	-	-	-
ENSSSCG00000040636	3838	26.75	29.9	27.59	8.5	8.13	10.51	-1.63026	2.22893e-31	3.61503e-29	KRT80	XP_020947338.1;XP_020947339.1;XP_020947337.1	keratin, type II cytoskeletal 80 isoform X2 [Sus scrofa];keratin, type II cytoskeletal 80 isoform X3 [Sus scrofa];keratin, type II cytoskeletal 80 isoform X1 [Sus scrofa]	GO:0045095	keratin filament	K07605	KRT2	http://www.genome.jp/dbget-bin/www_bget?ko:K07605	-	-	-	-	sp|A0JND2|K2C80_BOVIN;sp|Q6IMF1|K2C80_RAT;sp|Q0VBK2|K2C80_MOUSE	Keratin, type II cytoskeletal 80 OS=Bos taurus OX=9913 GN=KRT80 PE=2 SV=1;Keratin, type II cytoskeletal 80 OS=Rattus norvegicus OX=10116 GN=Krt80 PE=3 SV=1;Keratin, type II cytoskeletal 80 OS=Mus musculus OX=10090 GN=Krt80 PE=1 SV=1
ENSSSCG00000000061	1494	24.45	27.17	21.61	12.36	12.33	7.79	-1.22356	2.05264e-10	4.52735e-09	PMM1	XP_036721979.1;XP_012416813.1;TKC43738.1	phosphomannomutase 1 [Balaenoptera musculus];PREDICTED: phosphomannomutase 1 isoform X1 [Odobenus rosmarus divergens];hypothetical protein EI555_017764, partial [Monodon monoceros]	GO:0009298;GO:0006013;GO:0043025;GO:0005829;GO:0006487;GO:0005737;GO:0004615;GO:1990830	GDP-mannose biosynthetic process;mannose metabolic process;neuronal cell body;cytosol;protein N-linked glycosylation;cytoplasm;phosphomannomutase activity;cellular response to leukemia inhibitory factor	K17497	PMM	http://www.genome.jp/dbget-bin/www_bget?ko:K17497	Amino sugar and nucleotide sugar metabolism;Fructose and mannose metabolism	ko00520,ko00051	KOG3189	Phosphomannomutase	sp|Q92871|PMM1_HUMAN	Phosphomannomutase 1 OS=Homo sapiens OX=9606 GN=PMM1 PE=1 SV=2
ENSSSCG00000003098	2758	14.85	14.34	16.64	35.08	31.58	29	1.05355	4.7046e-18	2.69302e-16	PPP5C	VFV32927.1	serine threonine-protein [Lynx pardinus]	GO:0005634;GO:0005829;GO:0043231;GO:0005524;GO:0005737;GO:0106306;GO:0046872;GO:0106307;GO:0051879;GO:0004722;GO:0042802;GO:0043531;GO:0070262;GO:0101031	nucleus;cytosol;intracellular membrane-bounded organelle;ATP binding;cytoplasm;protein serine phosphatase activity;metal ion binding;protein threonine phosphatase activity;Hsp90 protein binding;protein serine/threonine phosphatase activity;identical protein binding;ADP binding;peptidyl-serine dephosphorylation;chaperone complex	K04460	PPP5C	http://www.genome.jp/dbget-bin/www_bget?ko:K04460	MAPK signaling pathway	ko04010	KOG0376	Serine-threonine phosphatase 2A, catalytic subunit	sp|P53041|PPP5_HUMAN	Serine/threonine-protein phosphatase 5 OS=Homo sapiens OX=9606 GN=PPP5C PE=1 SV=1
novel.20167	238	20.56	0	47.3	163.31	212.89	81.16	2.47419	0.00724718	0.031591	-	XP_020945460.1	CREB-regulated transcription coactivator 2 isoform X3 [Sus scrofa]	-	-	K09228	KRAB	http://www.genome.jp/dbget-bin/www_bget?ko:K09228	-	-	-	-	-	-
ENSSSCG00000006493	3394	1.17	1.39	1.48	5.23	2.72	2.24	1.33103	6.86188e-05	0.000538736	BGLAP	NP_001116635.1	polyamine-modulated factor 1 [Sus scrofa]	GO:0051301;GO:0000818;GO:0007049	cell division;nuclear MIS12/MIND complex;cell cycle	K11546	PMF1	http://www.genome.jp/dbget-bin/www_bget?ko:K11546	-	-	-	-	sp|Q2T9N4|PMF1_BOVIN	Polyamine-modulated factor 1 OS=Bos taurus OX=9913 GN=PMF1 PE=2 SV=1
ENSSSCG00000024233	3496	0.1	0.14	0.02	0.25	0.48	0.45	2.16925	0.010265	0.0423195	RAB39B	XP_004606541.1	PREDICTED: ras-related protein Rab-39B [Sorex araneus]	GO:0030659;GO:0050808;GO:0000139;GO:0010506;GO:0016192;GO:0031489;GO:0005794;GO:0003924;GO:0015031;GO:0031982;GO:0043005;GO:0006914;GO:0032482;GO:0005886;GO:0005525	cytoplasmic vesicle membrane;synapse organization;Golgi membrane;regulation of autophagy;vesicle-mediated transport;myosin V binding;Golgi apparatus;GTPase activity;protein transport;vesicle;neuron projection;autophagy;Rab protein signal transduction;plasma membrane;GTP binding	K07925	RAB39B	http://www.genome.jp/dbget-bin/www_bget?ko:K07925	Autophagy - animal	ko04140	KOG0098	GTPase Rab2, small G protein superfamily	sp|Q17QU4|RB39B_BOVIN	Ras-related protein Rab-39B OS=Bos taurus OX=9913 GN=RAB39B PE=2 SV=1
ENSSSCG00000047333	2867	0.3	0.27	0.17	1.17	0.88	0.4	1.74692	0.00645144	0.0285157	-	-	-	-	-	-	-	-	-	-	-	-	-	-
ENSSSCG00000021968	2252	129.01	124.84	138.04	62.04	61.35	67.75	-1.08428	1.17889e-21	9.92387e-20	SLC19A3	XP_003133743.1	thiamine transporter 2 [Sus scrofa]	GO:0005886;GO:0016021;GO:0015234;GO:0055085;GO:0090482	plasma membrane;integral component of membrane;thiamine transmembrane transporter activity;transmembrane transport;vitamin transmembrane transporter activity	K14610	SLC19A2_3,THTR	http://www.genome.jp/dbget-bin/www_bget?ko:K14610	Vitamin digestion and absorption	ko04977	KOG3810	Micronutrient transporters (folate transporter family)	sp|Q4R877|S19A3_MACFA;sp|Q9BZV2|S19A3_HUMAN	Thiamine transporter 2 OS=Macaca fascicularis OX=9541 GN=SLC19A3 PE=2 SV=1;Thiamine transporter 2 OS=Homo sapiens OX=9606 GN=SLC19A3 PE=1 SV=1
ENSSSCG00000017159	5894	14.1	15.89	15.19	9.05	7.38	8.37	-1.02353	8.1216e-15	3.29854e-13	TBC1D16	XP_025135437.1;XP_024616778.1;XP_003131192.2	TBC1 domain family member 16 isoform X6 [Bubalus bubalis];TBC1 domain family member 16 isoform X3 [Neophocaena asiaeorientalis asiaeorientalis];LOW QUALITY PROTEIN: TBC1 domain family member 16 [Sus scrofa]	-	-	K24797	TBC1D16	http://www.genome.jp/dbget-bin/www_bget?ko:K24797	-	-	KOG2197	Ypt/Rab-specific GTPase-activating protein GYP7 and related proteins	sp|Q8TBP0|TBC16_HUMAN	TBC1 domain family member 16 OS=Homo sapiens OX=9606 GN=TBC1D16 PE=2 SV=1
ENSSSCG00000006392	2347	15.18	12.63	11.34	3.95	3.55	5.74	-1.56049	1.2833e-11	3.48439e-10	IGSF8	XP_003481472.2	immunoglobulin superfamily member 8 [Sus scrofa]	GO:0016021	integral component of membrane	K06730	IGSF8,CD316	http://www.genome.jp/dbget-bin/www_bget?ko:K06730	-	-	-	-	sp|Q969P0|IGSF8_HUMAN	Immunoglobulin superfamily member 8 OS=Homo sapiens OX=9606 GN=IGSF8 PE=1 SV=1
ENSSSCG00000031944	1705	0.38	0.62	0.33	0	0.05	0.05	-3.41025	0.00280935	0.0140239	SLC17A4	PNJ15771.1;XP_020954072.1;XP_020954073.1;XP_020954071.1	SLC17A4 isoform 3 [Pongo abelii];probable small intestine urate exporter isoform X5 [Sus scrofa];probable small intestine urate exporter isoform X7 [Sus scrofa];probable small intestine urate exporter isoform X4 [Sus scrofa]	GO:0016021;GO:0015136;GO:0005887;GO:0016324;GO:0005764;GO:0016020;GO:0005436;GO:0022857;GO:0015739;GO:0006820;GO:0006796;GO:0006814	integral component of membrane;sialic acid transmembrane transporter activity;integral component of plasma membrane;apical plasma membrane;lysosome;membrane;sodium:phosphate symporter activity;transmembrane transporter activity;sialic acid transport;anion transport;phosphate-containing compound metabolic process;sodium ion transport	K12300	SLC17A1S	http://www.genome.jp/dbget-bin/www_bget?ko:K12300	-	-	KOG2532	Permease of the major facilitator superfamily	sp|Q9Y2C5|S17A4_HUMAN	Probable small intestine urate exporter OS=Homo sapiens OX=9606 GN=SLC17A4 PE=2 SV=1
ENSSSCG00000009152	3856	7.75	6.67	6.86	2.86	3.19	2.66	-1.30038	8.37214e-14	3.01744e-12	SGMS2	XP_013834425.1	phosphatidylcholine:ceramide cholinephosphotransferase 2 [Sus scrofa]	GO:0030500;GO:0006665;GO:0006686;GO:1905373;GO:0002950;GO:0033188;GO:0016740;GO:0046513;GO:0005887;GO:0047493;GO:0016021;GO:0030173	regulation of bone mineralization;sphingolipid metabolic process;sphingomyelin biosynthetic process;ceramide phosphoethanolamine biosynthetic process;ceramide phosphoethanolamine synthase activity;sphingomyelin synthase activity;transferase activity;ceramide biosynthetic process;integral component of plasma membrane;ceramide cholinephosphotransferase activity;integral component of membrane;integr…	K04714	SGMS	http://www.genome.jp/dbget-bin/www_bget?ko:K04714	Sphingolipid signaling pathway;Sphingolipid metabolism	ko04071,ko00600	-	-	sp|Q8NHU3|SMS2_HUMAN	Phosphatidylcholine:ceramide cholinephosphotransferase 2 OS=Homo sapiens OX=9606 GN=SGMS2 PE=1 SV=1
ENSSSCG00000006335	1607	12.17	16.07	15.31	3.54	1.68	4.94	-2.76876	3.49872e-38	9.05498e-36	RGS4	XP_020944256.1;KAB0388151.1	regulator of G-protein signaling 4 isoform X1 [Sus scrofa];hypothetical protein FD755_003107 [Muntiacus reevesi]	GO:0007186;GO:0043547;GO:0005096	G protein-coupled receptor signaling pathway;positive regulation of GTPase activity;GTPase activator activity	K16449	RGS	http://www.genome.jp/dbget-bin/www_bget?ko:K16449	-	-	-	-	sp|P49798|RGS4_HUMAN;sp|Q29RM9|RGS4_BOVIN	Regulator of G-protein signaling 4 OS=Homo sapiens OX=9606 GN=RGS4 PE=1 SV=1;Regulator of G-protein signaling 4 OS=Bos taurus OX=9913 GN=RGS4 PE=2 SV=1
novel.18946	262	49.25	28.27	37.39	180.85	129.26	109.84	1.69041	0.00168668	0.00904294	-	XP_020945460.1	CREB-regulated transcription coactivator 2 isoform X3 [Sus scrofa]	GO:0016021	integral component of membrane	K09228	KRAB	http://www.genome.jp/dbget-bin/www_bget?ko:K09228	-	-	-	-	-	-
ENSSSCG00000006066	4445	30.35	26.03	29.47	13.15	14.75	10.6	-1.14344	1.71423e-20	1.29515e-18	RNF19A	NP_001033095.1	E3 ubiquitin-protein ligase RNF19A [Sus scrofa]	GO:0061630;GO:0031624;GO:0000151;GO:0098686;GO:0006511;GO:0016021;GO:0004842;GO:0046872;GO:0098794;GO:0005737;GO:0032436;GO:0099576;GO:0000209;GO:0098978	ubiquitin protein ligase activity;ubiquitin conjugating enzyme binding;ubiquitin ligase complex;hippocampal mossy fiber to CA3 synapse;ubiquitin-dependent protein catabolic process;integral component of membrane;ubiquitin-protein transferase activity;metal ion binding;postsynapse;cytoplasm;positive regulation of proteasomal ubiquitin-dependent protein catabolic process;regulation of protein catab…	K11972	RNF19A	http://www.genome.jp/dbget-bin/www_bget?ko:K11972	-	-	KOG1815	Predicted E3 ubiquitin ligase	sp|Q2VJ60|RN19A_PIG	E3 ubiquitin-protein ligase RNF19A OS=Sus scrofa OX=9823 GN=RNF19A PE=2 SV=1
novel.20581	657	0	0	0	2.22	3.84	1.91	6.29838	2.43762e-05	0.000213165	-	KAB0370958.1	hypothetical protein FD755_017367 [Muntiacus reevesi]	GO:0016021	integral component of membrane	K09228	KRAB	http://www.genome.jp/dbget-bin/www_bget?ko:K09228	-	-	-	-	-	-
ENSSSCG00000012452	2016	31.76	32.37	38.79	15.22	17.22	11.34	-1.25009	3.96162e-16	1.87507e-14	SH3BGRL	XP_020936360.1;KAF4008988.1;XP_025735834.1	SH3 domain-binding glutamic acid-rich-like protein isoform X1 [Sus scrofa];hypothetical protein G4228_000348 [Cervus hanglu yarkandensis];SH3 domain-binding glutamic acid-rich-like protein [Callorhinus ursinus]	GO:0032099;GO:0005509	negative regulation of appetite;calcium ion binding	K23740;K20371	SH3BGR;NUCB	http://www.genome.jp/dbget-bin/www_bget?ko:K23740;http://www.genome.jp/dbget-bin/www_bget?ko:K20371	-	-	-	-	sp|Q58DU7|SH3L1_BOVIN;sp|O75368|SH3L1_HUMAN;sp|Q9JI85|NUCB2_RAT	SH3 domain-binding glutamic acid-rich-like protein OS=Bos taurus OX=9913 GN=SH3BGRL PE=3 SV=1;SH3 domain-binding glutamic acid-rich-like protein OS=Homo sapiens OX=9606 GN=SH3BGRL PE=1 SV=1;Nucleobindin-2 OS=Rattus norvegicus OX=10116 GN=Nucb2 PE=1 SV=1
novel.11048	238	22.59	4.44	14.42	115.13	122.79	117	3.31642	0.00108741	0.00619396	-	XP_020954391.1	cullin-7 isoform X1 [Sus scrofa]	GO:0016021	integral component of membrane	K09228	KRAB	http://www.genome.jp/dbget-bin/www_bget?ko:K09228	-	-	-	-	-	-
ENSSSCG00000021271	5762	7.95	7.95	7.21	3.86	3.58	2.53	-1.29861	7.72207e-15	3.15735e-13	CFAP44	XP_020926023.1;XP_020926019.1	cilia- and flagella-associated protein 44 isoform X5 [Sus scrofa];cilia- and flagella-associated protein 44 isoform X1 [Sus scrofa]	GO:0031514	motile cilium	K24224	CFAP44,WDR52	http://www.genome.jp/dbget-bin/www_bget?ko:K24224	-	-	-	-	sp|Q96MT7|CFA44_HUMAN	Cilia- and flagella-associated protein 44 OS=Homo sapiens OX=9606 GN=CFAP44 PE=1 SV=2
ENSSSCG00000042281	3493	0.31	0.55	0.47	1.04	0.9	1.86	1.37381	0.00101277	0.00582061	-	-	-	-	-	-	-	-	-	-	-	-	-	-
ENSSSCG00000018084	346	1805.21	1857.2	2260.39	6858.5	5815.89	6238.36	1.57629	4.02907e-33	7.4257e-31	ND3	NP_008641.1	NADH dehydrogenase subunit 3 [Sus scrofa]	GO:0070469;GO:0005747;GO:0006120;GO:0008137;GO:0031966;GO:0016021	respirasome;mitochondrial respiratory chain complex I;mitochondrial electron transport, NADH to ubiquinone;NADH dehydrogenase (ubiquinone) activity;mitochondrial membrane;integral component of membrane	K03880	ND3	http://www.genome.jp/dbget-bin/www_bget?ko:K03880	Oxidative phosphorylation;Thermogenesis;Retrograde endocannabinoid signaling	ko00190,ko04714,ko04723	KOG4662	NADH dehydrogenase subunit 3 and related proteins	sp|O79880|NU3M_PIG	NADH-ubiquinone oxidoreductase chain 3 OS=Sus scrofa OX=9823 GN=MT-ND3 PE=1 SV=1
novel.2313	253	17.68	19	3.51	137.84	153.09	68.11	2.91782	0.000327915	0.00216718	-	XP_020945460.1	CREB-regulated transcription coactivator 2 isoform X3 [Sus scrofa]	-	-	K09228	KRAB	http://www.genome.jp/dbget-bin/www_bget?ko:K09228	-	-	-	-	-	-
ENSSSCG00000043258	3563	2.75	5.64	3.4	0.92	0.5	1.68	-1.93703	1.09072e-05	0.000102622	-	XP_020929349.1;XP_020929348.1	basic proline-rich protein-like [Sus scrofa];uncharacterized protein LOC110256816 [Sus scrofa]	-	-	K10603	AIRE	http://www.genome.jp/dbget-bin/www_bget?ko:K10603	Ubiquitin mediated proteolysis	ko04120	-	-	-	-
ENSSSCG00000004139	7417	42.95	41.69	38.22	16.31	21.64	19.74	-1.09917	1.04452e-20	8.09267e-19	ADGRG6	XP_020942875.1;XP_020942920.1;XP_020942830.1;XP_020942898.1;XP_020942917.1	adhesion G-protein coupled receptor G6 isoform X5 [Sus scrofa];adhesion G-protein coupled receptor G6 isoform X11 [Sus scrofa];adhesion G-protein coupled receptor G6 isoform X1 [Sus scrofa];adhesion G-protein coupled receptor G6 isoform X8 [Sus scrofa];adhesion G-protein coupled receptor G6 isoform X10 [Sus scrofa]	-	-	K08463	ADGRG6,GPR126	http://www.genome.jp/dbget-bin/www_bget?ko:K08463	-	-	-	-	sp|Q86SQ4|AGRG6_HUMAN	Adhesion G-protein coupled receptor G6 OS=Homo sapiens OX=9606 GN=ADGRG6 PE=1 SV=3
novel.20454	251	37.43	29.76	43.03	264.59	195.84	163.23	2.26151	4.20526e-05	0.000348452	-	XP_020945460.1	CREB-regulated transcription coactivator 2 isoform X3 [Sus scrofa]	-	-	K09228	KRAB	http://www.genome.jp/dbget-bin/www_bget?ko:K09228	-	-	-	-	-	-
ENSSSCG00000003610	1719	2.22	1.68	3.18	5.1	4.56	6	1.14007	0.000544756	0.00338428	IQCC	XP_003127804.1	IQ domain-containing protein C isoform X1 [Sus scrofa]	-	-	-	-	-	-	-	-	-	sp|Q2TBI7|IQCC_BOVIN	IQ domain-containing protein C OS=Bos taurus OX=9913 GN=IQCC PE=2 SV=1
ENSSSCG00000017943	2870	1.96	1.9	2.14	1.34	0.95	1	-1.08709	0.000389141	0.00251649	ACAP1	XP_020923477.1	arf-GAP with coiled-coil, ANK repeat and PH domain-containing protein 1 [Sus scrofa]	GO:0043547;GO:0005096;GO:0046872	positive regulation of GTPase activity;GTPase activator activity;metal ion binding	K12489	ACAP	http://www.genome.jp/dbget-bin/www_bget?ko:K12489	Endocytosis	ko04144	KOG0521	Putative GTPase activating proteins (GAPs)	sp|A5PK26|ACAP1_BOVIN	Arf-GAP with coiled-coil, ANK repeat and PH domain-containing protein 1 OS=Bos taurus OX=9913 GN=ACAP1 PE=2 SV=1
novel.16533	235	47.43	11.63	33.38	285.36	178.69	144.16	2.5088	0.000631761	0.00384622	-	XP_020954391.1	cullin-7 isoform X1 [Sus scrofa]	GO:0016021	integral component of membrane	K09228	KRAB	http://www.genome.jp/dbget-bin/www_bget?ko:K09228	-	-	-	-	-	-
ENSSSCG00000023141	1511	5.01	4.39	3.73	2.07	3.23	1.29	-1.1036	0.00302361	0.0148934	RNLS	XP_013838981.1;XP_005671316.1	renalase isoform X6 [Sus scrofa];renalase isoform X1 [Sus scrofa]	GO:0010459;GO:0005576;GO:0051379;GO:0097621;GO:0016651;GO:0045776;GO:0070404	negative regulation of heart rate;extracellular region;epinephrine binding;monoamine oxidase activity;oxidoreductase activity, acting on NAD(P)H;negative regulation of blood pressure;NADH binding	K18208	RNLS	http://www.genome.jp/dbget-bin/www_bget?ko:K18208	-	-	-	-	sp|Q5VYX0|RNLS_HUMAN	Renalase OS=Homo sapiens OX=9606 GN=RNLS PE=1 SV=1
ENSSSCG00000036431	12960	22.82	21.95	20.33	6.39	8.21	6.69	-1.60873	7.25084e-51	4.00905e-48	VPS13C	XP_020950021.1;XP_020950029.1;XP_020950032.1;XP_020950024.1	vacuolar protein sorting-associated protein 13C isoform X1 [Sus scrofa];vacuolar protein sorting-associated protein 13C isoform X3 [Sus scrofa];vacuolar protein sorting-associated protein 13C isoform X4 [Sus scrofa];vacuolar protein sorting-associated protein 13C isoform X2 [Sus scrofa]	-	-	K19525	VPS13A_C	http://www.genome.jp/dbget-bin/www_bget?ko:K19525	-	-	KOG1809	Vacuolar protein sorting-associated protein	sp|Q709C8|VP13C_HUMAN	Vacuolar protein sorting-associated protein 13C OS=Homo sapiens OX=9606 GN=VPS13C PE=1 SV=1
ENSSSCG00000031708	567	14.32	10.15	5.65	18.68	20.83	22.92	1.01264	0.00639654	0.0282988	-	-	-	-	-	-	-	-	-	-	-	-	-	-
novel.718	235	7.04	0	16.31	165.4	141.42	121.49	3.76068	0.000394522	0.0025479	-	XP_020945460.1	CREB-regulated transcription coactivator 2 isoform X3 [Sus scrofa]	GO:0016021	integral component of membrane	K09228	KRAB	http://www.genome.jp/dbget-bin/www_bget?ko:K09228	-	-	-	-	-	-
ENSSSCG00000040366	3477	0.38	0.73	0.81	0.07	0.15	0.29	-1.60797	0.00224586	0.0115929	ADAMTSL1	PNI99173.1;PNI99174.1;XP_020929935.1	ADAMTSL1 isoform 4 [Pan troglodytes];ADAMTSL1 isoform 5 [Pan troglodytes];ADAMTS-like protein 1 isoform X3 [Sus scrofa]	-	-	K24429	ADAMTSL1_3	http://www.genome.jp/dbget-bin/www_bget?ko:K24429	-	-	-	-	sp|Q8N6G6|ATL1_HUMAN	ADAMTS-like protein 1 OS=Homo sapiens OX=9606 GN=ADAMTSL1 PE=1 SV=4
ENSSSCG00000009501	3507	357.71	400.57	364.22	151.26	153.36	114.37	-1.25188	1.09742e-38	2.93385e-36	DZIP1	XP_020921449.1	LOW QUALITY PROTEIN: zinc finger protein DZIP1 [Sus scrofa]	-	-	K16470	DZIP1	http://www.genome.jp/dbget-bin/www_bget?ko:K16470	-	-	-	-	sp|Q86YF9|DZIP1_HUMAN;sp|Q8BMD2|DZIP1_MOUSE	Zinc finger protein DZIP1 OS=Homo sapiens OX=9606 GN=DZIP1 PE=1 SV=1;Zinc finger protein DZIP1 OS=Mus musculus OX=10090 GN=Dzip1 PE=1 SV=3
novel.3586	244	0	9.35	5.43	70.66	143.64	52.81	3.86192	0.00159717	0.0086404	-	XP_020954391.1	cullin-7 isoform X1 [Sus scrofa]	-	-	K09228	KRAB	http://www.genome.jp/dbget-bin/www_bget?ko:K09228	-	-	-	-	-	-
novel.19161	227	0	0	0	140.74	32.44	11.33	5.14297	0.00802425	0.0344111	-	XP_020945460.1	CREB-regulated transcription coactivator 2 isoform X3 [Sus scrofa]	-	-	K09228	KRAB	http://www.genome.jp/dbget-bin/www_bget?ko:K09228	-	-	-	-	-	-
novel.14334	251	4.64	0	3.68	99.64	60.7	27.66	4.27363	0.00220016	0.0113957	-	XP_020945460.1	CREB-regulated transcription coactivator 2 isoform X3 [Sus scrofa]	GO:0016021	integral component of membrane	K01530	E7.6.2.1	http://www.genome.jp/dbget-bin/www_bget?ko:K01530	-	-	-	-	-	-
novel.16930	575	2.44	2.84	4.52	15.32	11.93	10.05	1.95624	4.22595e-05	0.000350048	-	XP_020945460.1	CREB-regulated transcription coactivator 2 isoform X3 [Sus scrofa]	-	-	K09228	KRAB	http://www.genome.jp/dbget-bin/www_bget?ko:K09228	-	-	-	-	-	-
ENSSSCG00000031901	4659	108.98	109.79	117.05	33.1	37.45	46.11	-1.49271	1.03151e-29	1.52088e-27	PAPSS1	XP_020957353.1;XP_022368860.1;KAF6432024.1;XP_016807462.1	bifunctional 3&apos;-phosphoadenosine 5&apos;-phosphosulfate synthase 1 isoform X2 [Sus scrofa];bifunctional 3&apos;-phosphoadenosine 5&apos;-phosphosulfate synthase 1 isoform X1 [Enhydra lutris kenyoni];3&apos;-phosphoadenosine 5&apos;-phosphosulfate synthase 1 [Rousettus aegyptiacus];bifunctional 3&apos;-phosphoadenosine 5&apos;-phosphosulfate synthase 1 isoform X1 [Pan troglodytes]	GO:0050428;GO:0005524;GO:0000103;GO:0004020;GO:0042803;GO:0004781	3'-phosphoadenosine 5'-phosphosulfate biosynthetic process;ATP binding;sulfate assimilation;adenylylsulfate kinase activity;protein homodimerization activity;sulfate adenylyltransferase (ATP) activity	K13811	PAPSS	http://www.genome.jp/dbget-bin/www_bget?ko:K13811	Monobactam biosynthesis;Sulfur metabolism;Selenocompound metabolism;Purine metabolism	ko00261,ko00920,ko00450,ko00230	-	-	sp|O43252|PAPS1_HUMAN	Bifunctional 3&apos;-phosphoadenosine 5&apos;-phosphosulfate synthase 1 OS=Homo sapiens OX=9606 GN=PAPSS1 PE=1 SV=2
novel.1981	1045	0.3	0.49	0.39	2.85	0.42	3.33	2.57723	0.00384169	0.0183941	-	-	-	-	-	-	-	-	-	-	-	-	-	-
ENSSSCG00000016027	5858	12.64	12.17	11.06	5.75	6.44	6.94	-1.01864	2.04154e-13	7.03493e-12	ITGAV	XP_020930347.1;XP_007471585.1;XP_020930345.1;TEA33054.1;NP_001077401.1;XP_028024391.1	integrin alpha-V isoform X3 [Sus scrofa];PREDICTED: integrin alpha-V [Lipotes vexillifer];integrin alpha-V isoform X1 [Sus scrofa];hypothetical protein DBR06_SOUSAS26510002, partial [Sousa chinensis];integrin alpha-V precursor [Sus scrofa];integrin alpha-V isoform X3 [Balaenoptera acutorostrata scammoni]	GO:0007155;GO:0007229;GO:0008305	cell adhesion;integrin-mediated signaling pathway;integrin complex	K06487	ITGAV,CD51	http://www.genome.jp/dbget-bin/www_bget?ko:K06487	Regulation of actin cytoskeleton;Focal adhesion;Phagosome;PI3K-Akt signaling pathway;Cell adhesion molecules;ECM-receptor interaction;Thyroid hormone signaling pathway	ko04810,ko04510,ko04145,ko04151,ko04514,ko04512,ko04919	KOG3637	Vitronectin receptor, alpha subunit	sp|P80746|ITAV_BOVIN	Integrin alpha-V OS=Bos taurus OX=9913 GN=ITGAV PE=1 SV=3
novel.7714	391	16.08	20.62	21.59	60.09	53.53	22.75	1.16158	0.00527623	0.024024	-	XP_020945460.1	CREB-regulated transcription coactivator 2 isoform X3 [Sus scrofa]	-	-	K09228	KRAB	http://www.genome.jp/dbget-bin/www_bget?ko:K09228	-	-	-	-	-	-
ENSSSCG00000032877	5795	0.71	2.85	0.84	8.65	0.25	0.11	-1.86675	3.92659e-05	0.00032872	MEGF10	KAF6355476.1;XP_011723995.2	multiple EGF like domains 10 [Myotis myotis];multiple epidermal growth factor-like domains protein 10 [Macaca nemestrina]	GO:0016021	integral component of membrane	K24068	MEGF10_11	http://www.genome.jp/dbget-bin/www_bget?ko:K24068	-	-	KOG1218	Proteins containing Ca2+-binding EGF-like domains	sp|Q96KG7|MEG10_HUMAN	Multiple epidermal growth factor-like domains protein 10 OS=Homo sapiens OX=9606 GN=MEGF10 PE=1 SV=1
ENSSSCG00000015582	11378	21.44	21.21	18.17	7.98	8.45	7.08	-1.4157	1.24216e-47	6.04384e-45	PTPN14	KAF6075609.1;XP_025856899.1;XP_003130446.4	protein tyrosine phosphatase non-receptor type 14 [Phyllostomus discolor];tyrosine-protein phosphatase non-receptor type 14 [Vulpes vulpes];LOW QUALITY PROTEIN: tyrosine-protein phosphatase non-receptor type 14 [Sus scrofa]	GO:0005856;GO:0005737;GO:0004725	cytoskeleton;cytoplasm;protein tyrosine phosphatase activity	K18025	PTPN14_21	http://www.genome.jp/dbget-bin/www_bget?ko:K18025	-	-	KOG0792	Protein tyrosine phosphatase PTPMEG, contains FERM domain	sp|Q15678|PTN14_HUMAN	Tyrosine-protein phosphatase non-receptor type 14 OS=Homo sapiens OX=9606 GN=PTPN14 PE=1 SV=2
ENSSSCG00000038594	1524	267.7	310.06	302.88	118.37	112.24	153.51	-1.19663	4.05116e-17	2.12406e-15	SDC4	NP_999449.1	syndecan-4 precursor [Sus scrofa]	GO:0042130;GO:1903553;GO:1903543;GO:0070053;GO:0042802;GO:0001843;GO:0009986;GO:0016021;GO:0010762;GO:0060122;GO:0042060	negative regulation of T cell proliferation;positive regulation of extracellular exosome assembly;positive regulation of exosomal secretion;thrombospondin receptor activity;identical protein binding;neural tube closure;cell surface;integral component of membrane;regulation of fibroblast migration;inner ear receptor cell stereocilium organization;wound healing	K16338	SDC4	http://www.genome.jp/dbget-bin/www_bget?ko:K16338	Cell adhesion molecules;ECM-receptor interaction	ko04514,ko04512	-	-	sp|Q8HZJ6|SDC4_PIG	Syndecan-4 OS=Sus scrofa OX=9823 GN=SDC4 PE=2 SV=1
ENSSSCG00000029960	3322	10.15	9.24	7.39	3.9	2.9	3.88	-1.28689	4.92268e-11	1.20119e-09	LRRC4B	XP_020950456.1	leucine-rich repeat-containing protein 4B [Sus scrofa]	GO:0044300;GO:0005102;GO:0016021;GO:0051965	cerebellar mossy fiber;signaling receptor binding;integral component of membrane;positive regulation of synapse assembly	K16360	LRRC4B,NGL3	http://www.genome.jp/dbget-bin/www_bget?ko:K16360	Cell adhesion molecules	ko04514	-	-	sp|Q9NT99|LRC4B_HUMAN	Leucine-rich repeat-containing protein 4B OS=Homo sapiens OX=9606 GN=LRRC4B PE=2 SV=3
ENSSSCG00000015864	6959	2.75	2.54	2.7	0.3	0.5	0.65	-2.46034	9.53308e-19	5.92357e-17	MYO7B	XP_020931812.1	unconventional myosin-VIIb [Sus scrofa]	GO:0000146;GO:0007423;GO:0015629;GO:1904970;GO:0005737;GO:0003774;GO:0031982;GO:0005524;GO:0051015;GO:0030898;GO:0030050;GO:0016459;GO:0090651;GO:0007605;GO:0007015;GO:0005902;GO:0005903	microfilament motor activity;sensory organ development;actin cytoskeleton;brush border assembly;cytoplasm;cytoskeletal motor activity;vesicle;ATP binding;actin filament binding;microfilament motor activity;vesicle transport along actin filament;myosin complex;apical cytoplasm;sensory perception of sound;actin filament organization;microvillus;brush border	K21868	MYO7B	http://www.genome.jp/dbget-bin/www_bget?ko:K21868	-	-	KOG4229	Myosin VII, myosin IXB and related myosins	sp|Q6PIF6|MYO7B_HUMAN	Unconventional myosin-VIIb OS=Homo sapiens OX=9606 GN=MYO7B PE=1 SV=2
ENSSSCG00000008647	2866	0.87	1.4	1.16	3.93	3.43	1.64	1.37679	0.000193915	0.00135679	CMPK2	XP_020943566.1	UMP-CMP kinase 2, mitochondrial [Sus scrofa]	GO:0050145	nucleoside monophosphate kinase activity	K13809	CMPK2	http://www.genome.jp/dbget-bin/www_bget?ko:K13809	Pyrimidine metabolism	ko00240	-	-	sp|Q5EBM0|CMPK2_HUMAN	UMP-CMP kinase 2, mitochondrial OS=Homo sapiens OX=9606 GN=CMPK2 PE=1 SV=3
novel.7892	402	5.74	2.66	7.32	29.21	28.26	24.51	2.4484	2.80538e-06	2.96349e-05	-	XP_020945460.1	CREB-regulated transcription coactivator 2 isoform X3 [Sus scrofa]	-	-	-	-	-	-	-	-	-	-	-
novel.11232	561	0	0.25	0.92	6.81	3.96	0.46	3.16041	0.0100861	0.0416807	-	XP_020925910.1	vesicle-trafficking protein SEC22a isoform X4 [Sus scrofa]	GO:0008270;GO:0016787	zinc ion binding;hydrolase activity	K09228	KRAB	http://www.genome.jp/dbget-bin/www_bget?ko:K09228	-	-	-	-	-	-
ENSSSCG00000003908	1303	21.02	27.1	26.91	4.66	4.97	8.14	-2.08478	1.2817e-19	8.83321e-18	TSPAN1	XP_005665507.1	tetraspanin-1 isoform X1 [Sus scrofa]	GO:0050821;GO:0048471;GO:0030054;GO:0005654;GO:0005886;GO:0005887;GO:0016021;GO:0031982	protein stabilization;perinuclear region of cytoplasm;cell junction;nucleoplasm;plasma membrane;integral component of plasma membrane;integral component of membrane;vesicle	K17348	TSPAN1	http://www.genome.jp/dbget-bin/www_bget?ko:K17348	-	-	KOG3882	Tetraspanin family integral membrane protein	sp|O60635|TSN1_HUMAN;sp|Q3T0S3|TSN1_BOVIN	Tetraspanin-1 OS=Homo sapiens OX=9606 GN=TSPAN1 PE=1 SV=2;Tetraspanin-1 OS=Bos taurus OX=9913 GN=TSPAN1 PE=2 SV=1
ENSSSCG00000039591	3180	43.18	36.42	42.02	15.93	15.77	22.02	-1.14738	5.01395e-13	1.64171e-11	SERINC3	XP_020933636.1	serine incorporator 3 [Sus scrofa]	GO:0006658;GO:0006665;GO:0016021	phosphatidylserine metabolic process;sphingolipid metabolic process;integral component of membrane	K23544	SERINC1_3	http://www.genome.jp/dbget-bin/www_bget?ko:K23544	-	-	KOG2592	Tumor differentially expressed (TDE) protein	sp|A4FUZ5|SERC3_BOVIN	Serine incorporator 3 OS=Bos taurus OX=9913 GN=SERINC3 PE=2 SV=1
novel.17852	253	8.07	8.52	29.8	143.71	106.84	90	2.68959	0.00110803	0.00629378	-	XP_020945460.1	CREB-regulated transcription coactivator 2 isoform X3 [Sus scrofa]	GO:0016021	integral component of membrane	K09228	KRAB	http://www.genome.jp/dbget-bin/www_bget?ko:K09228	-	-	-	-	-	-
ENSSSCG00000048806	1085	2.62	2.2	2.38	0.93	4.19	2.79	-1.14691	0.00139189	0.0076628	-	XP_020929048.1	bridging integrator 3 isoform X3 [Sus scrofa]	-	-	-	-	-	-	-	-	-	-	-
ENSSSCG00000048143	2769	1.63	1.5	1.62	0.48	0.59	0.96	-1.23583	0.00283475	0.0141319	-	KAF6351656.1	hypothetical protein mRhiFer1_010160 [Rhinolophus ferrumequinum]	-	-	-	-	-	-	-	-	-	-	-
ENSSSCG00000023078	1719	6.83	7.35	5.45	18.58	19.12	18.18	1.48034	4.32248e-16	2.03006e-14	WDR4	XP_003359028.1	tRNA (guanine-N(7)-)-methyltransferase non-catalytic subunit WDR4 isoform X1 [Sus scrofa]	GO:0036265;GO:0005634;GO:0005654;GO:0043527;GO:0030488;GO:0005829;GO:0008176;GO:0106004;GO:0006974;GO:0005694;GO:0006400;GO:0008168	RNA (guanine-N7)-methylation;nucleus;nucleoplasm;tRNA methyltransferase complex;tRNA methylation;cytosol;tRNA (guanine-N7-)-methyltransferase activity;tRNA (guanine-N7)-methylation;cellular response to DNA damage stimulus;chromosome;tRNA modification;methyltransferase activity	K15443	TRM82,WDR4	http://www.genome.jp/dbget-bin/www_bget?ko:K15443	-	-	KOG3914	WD repeat protein WDR4	sp|A7E3S5|WDR4_BOVIN	tRNA (guanine-N(7)-)-methyltransferase non-catalytic subunit WDR4 OS=Bos taurus OX=9913 GN=WDR4 PE=2 SV=1
ENSSSCG00000017758	3948	0.33	0.41	0.47	2.64	4.32	3.3	3.10794	4.97863e-21	3.97116e-19	SPAG5	NP_001152783.1	sperm-associated antigen 5 [Sus scrofa]	GO:0051988;GO:0051301	regulation of attachment of spindle microtubules to kinetochore;cell division	K21764	SPAG5	http://www.genome.jp/dbget-bin/www_bget?ko:K21764	-	-	-	-	sp|Q96R06|SPAG5_HUMAN	Sperm-associated antigen 5 OS=Homo sapiens OX=9606 GN=SPAG5 PE=1 SV=2
novel.7229	215	44.33	15.91	62.42	388.82	362.95	114.47	2.61665	0.0043171	0.0203264	-	XP_020945460.1	CREB-regulated transcription coactivator 2 isoform X3 [Sus scrofa]	GO:0016021	integral component of membrane	K09228	KRAB	http://www.genome.jp/dbget-bin/www_bget?ko:K09228	-	-	-	-	-	-
ENSSSCG00000033358	1558	5.42	4.57	4.21	3.34	1.47	1.14	-1.27337	0.00172512	0.00921578	VPS37D	XP_029075157.1	vacuolar protein sorting-associated protein 37D [Monodon monoceros]	GO:0075733;GO:0016236;GO:0006623;GO:0010008;GO:0039702;GO:0019058;GO:0043657;GO:0000813;GO:0016197;GO:0043162;GO:0036258;GO:0031902;GO:0070062;GO:0015031;GO:0006612;GO:0043231	intracellular transport of virus;macroautophagy;protein targeting to vacuole;endosome membrane;viral budding via host ESCRT complex;viral life cycle;host cell;ESCRT I complex;endosomal transport;ubiquitin-dependent protein catabolic process via the multivesicular body sorting pathway;multivesicular body assembly;late endosome membrane;extracellular exosome;protein transport;protein targeting to m…	K12185	VPS37	http://www.genome.jp/dbget-bin/www_bget?ko:K12185	Endocytosis	ko04144	KOG3270	Uncharacterized conserved protein	sp|Q86XT2|VP37D_HUMAN	Vacuolar protein sorting-associated protein 37D OS=Homo sapiens OX=9606 GN=VPS37D PE=1 SV=2
ENSSSCG00000006462	2891	1.08	1.07	0.47	0.24	0.15	0.1	-2.60198	2.81449e-06	2.97183e-05	LRRC71	XP_020945315.1;XP_020945317.1;XP_020945316.1;XP_001929554.1	leucine-rich repeat-containing protein 71 isoform X3 [Sus scrofa];leucine-rich repeat-containing protein 71 isoform X5 [Sus scrofa];leucine-rich repeat-containing protein 71 isoform X4 [Sus scrofa];leucine-rich repeat-containing protein 71 isoform X6 [Sus scrofa]	-	-	-	-	-	-	-	-	-	sp|Q8N4P6|LRC71_HUMAN	Leucine-rich repeat-containing protein 71 OS=Homo sapiens OX=9606 GN=LRRC71 PE=2 SV=1
novel.10059	260	0	1.86	21.19	155.36	55.1	106.63	3.46804	0.000567779	0.0035076	-	XP_020954391.1	cullin-7 isoform X1 [Sus scrofa]	-	-	K08857	NEK1_4_5	http://www.genome.jp/dbget-bin/www_bget?ko:K08857	-	-	-	-	-	-
ENSSSCG00000017506	5515	8.37	8.9	9.32	3.62	4.37	3.96	-1.38246	1.15442e-24	1.18501e-22	FBXL20	XP_036889083.1;XP_013835262.1;XP_021067923.2;NP_001171835.1	F-box/LRR-repeat protein 20 [Sturnira hondurensis];F-box/LRR-repeat protein 20 isoform X3 [Sus scrofa];LOW QUALITY PROTEIN: F-box/LRR-repeat protein 20 [Mus pahari];F-box/LRR-repeat protein 20 isoform 2 [Homo sapiens]	GO:0098978;GO:0045202;GO:0043687;GO:0031146;GO:0000209;GO:0098793;GO:0098685;GO:0005737;GO:0099575;GO:0001662;GO:0019005;GO:2000300;GO:0005829	glutamatergic synapse;synapse;post-translational protein modification;SCF-dependent proteasomal ubiquitin-dependent protein catabolic process;protein polyubiquitination;presynapse;Schaffer collateral - CA1 synapse;cytoplasm;regulation of protein catabolic process at presynapse, modulating synaptic transmission;behavioral fear response;SCF ubiquitin ligase complex;regulation of synaptic vesicle ex…	K10268	FBXL2_20	http://www.genome.jp/dbget-bin/www_bget?ko:K10268	-	-	KOG4341	F-box protein containing LRR	sp|Q9QZH7|FXL20_RAT;sp|Q58DG6|FXL20_BOVIN	F-box/LRR-repeat protein 20 OS=Rattus norvegicus OX=10116 GN=Fbxl20 PE=1 SV=1;F-box/LRR-repeat protein 20 OS=Bos taurus OX=9913 GN=FBXL20 PE=2 SV=2
ENSSSCG00000004144	5503	7.98	7.46	7.7	3.61	3.47	2.67	-1.27239	2.30162e-17	1.24155e-15	HECA	XP_007467665.1	PREDICTED: headcase protein homolog [Lipotes vexillifer]	-	-	K23049	HECA,HDC	http://www.genome.jp/dbget-bin/www_bget?ko:K23049	-	-	-	-	sp|Q9UBI9|HDC_HUMAN	Headcase protein homolog OS=Homo sapiens OX=9606 GN=HECA PE=1 SV=1
ENSSSCG00000004675	3874	0.51	0.48	0.3	1.44	0.91	1.56	1.55623	0.000308528	0.00205415	DUOX1	NP_999261.1	dual oxidase 1 precursor [Sus scrofa]	GO:0031252;GO:0042446;GO:0016021;GO:0106294;GO:0005783;GO:0016175;GO:0050665;GO:2000147;GO:0006979;GO:0005886;GO:0106293;GO:0051591;GO:0016324;GO:0042554;GO:0019221;GO:0006952;GO:0042335;GO:0004601;GO:0005509;GO:0043020;GO:0042744;GO:0009986;GO:0090303;GO:0020037;GO:0006590	cell leading edge;hormone biosynthetic process;integral component of membrane;NADPH oxidase H202-forming activity;endoplasmic reticulum;superoxide-generating NAD(P)H oxidase activity;hydrogen peroxide biosynthetic process;positive regulation of cell motility;response to oxidative stress;plasma membrane;NADH oxidase H202-forming activity;response to cAMP;apical plasma membrane;superoxide anion gen…	K13411	DUOX,THOX	http://www.genome.jp/dbget-bin/www_bget?ko:K13411	MAPK signaling pathway - fly;Thyroid hormone synthesis;Toll and Imd signaling pathway	ko04013,ko04918,ko04624	KOG0039	Ferric reductase, NADH/NADPH oxidase and related proteins	sp|Q8HZK3|DUOX1_PIG	Dual oxidase 1 OS=Sus scrofa OX=9823 GN=DUOX1 PE=2 SV=1
ENSSSCG00000023054	1385	2.44	0.92	3.3	0.08	0	0.06	-4.65772	1.19063e-05	0.000111214	IDO2	XP_020933394.1;XP_020933400.1	indoleamine 2,3-dioxygenase 2 isoform X1 [Sus scrofa];indoleamine 2,3-dioxygenase 2 isoform X6 [Sus scrofa]	GO:0019441;GO:0046872;GO:0020037;GO:0051213	tryptophan catabolic process to kynurenine;metal ion binding;heme binding;dioxygenase activity	K00463	IDO,INDO	http://www.genome.jp/dbget-bin/www_bget?ko:K00463	Tryptophan metabolism	ko00380	-	-	sp|Q6ZQW0|I23O2_HUMAN	Indoleamine 2,3-dioxygenase 2 OS=Homo sapiens OX=9606 GN=IDO2 PE=1 SV=4
ENSSSCG00000006233	3705	4.1	3.05	3.93	0.13	0.1	0.16	-4.54871	1.21549e-24	1.24246e-22	CA8	VCX38577.1	unnamed protein product, partial [Gulo gulo]	GO:0006730;GO:0048015;GO:0016836;GO:0008270;GO:0004089;GO:0005737	one-carbon metabolic process;phosphatidylinositol-mediated signaling;hydro-lyase activity;zinc ion binding;carbonate dehydratase activity;cytoplasm	K01672	CA	http://www.genome.jp/dbget-bin/www_bget?ko:K01672	Nitrogen metabolism	ko00910	-	-	sp|P28651|CAH8_MOUSE	Carbonic anhydrase-related protein OS=Mus musculus OX=10090 GN=Ca8 PE=1 SV=5
ENSSSCG00000009048	6787	7.78	7.64	8.4	2.6	4.01	3.35	-1.25953	1.39603e-14	5.49557e-13	GAB1	XP_003129225.4	LOW QUALITY PROTEIN: GRB2-associated-binding protein 1 [Sus scrofa]	-	-	K09593	GAB1	http://www.genome.jp/dbget-bin/www_bget?ko:K09593	ErbB signaling pathway;Phospholipase D signaling pathway;Ras signaling pathway;Neurotrophin signaling pathway	ko04012,ko04072,ko04014,ko04722	-	-	sp|Q13480|GAB1_HUMAN	GRB2-associated-binding protein 1 OS=Homo sapiens OX=9606 GN=GAB1 PE=1 SV=2
ENSSSCG00000022780	1704	16.24	18.55	18.37	4.62	4.79	4.74	-1.91946	1.03868e-24	1.07528e-22	UGCG	TEA36705.1	hypothetical protein DBR06_SOUSAS310116, partial [Sousa chinensis]	GO:0006665;GO:0000139;GO:0098856;GO:1903575;GO:0006679;GO:0061436;GO:0008120;GO:0016020;GO:0033210;GO:0006497;GO:0009966;GO:0102769;GO:0030216;GO:0016021;GO:0048666	sphingolipid metabolic process;Golgi membrane;intestinal lipid absorption;cornified envelope assembly;glucosylceramide biosynthetic process;establishment of skin barrier;ceramide glucosyltransferase activity;membrane;leptin-mediated signaling pathway;protein lipidation;regulation of signal transduction;dihydroceramide glucosyltransferase activity;keratinocyte differentiation;integral component of…	K00720	UGCG	http://www.genome.jp/dbget-bin/www_bget?ko:K00720	Sphingolipid metabolism	ko00600	KOG2547	Ceramide glucosyltransferase	sp|Q16739|CEGT_HUMAN	Ceramide glucosyltransferase OS=Homo sapiens OX=9606 GN=UGCG PE=1 SV=1
ENSSSCG00000016340	6446	3.18	3.57	2.85	11.3	9.12	9.58	1.61882	2.25057e-26	2.64502e-24	ASB1	XP_004262588.1;XP_003359746.2;XP_020931938.1;XP_020931939.1;XP_022423840.1	ankyrin repeat and SOCS box protein 1 [Orcinus orca];ankyrin repeat and SOCS box protein 1 isoform X4 [Sus scrofa];ankyrin repeat and SOCS box protein 1 isoform X1 [Sus scrofa];ankyrin repeat and SOCS box protein 1 isoform X2 [Sus scrofa];ankyrin repeat and SOCS box protein 1 isoform X5 [Delphinapterus leucas]	GO:0035556;GO:0000151;GO:0030539;GO:0061630;GO:0016567	intracellular signal transduction;ubiquitin ligase complex;male genitalia development;ubiquitin protein ligase activity;protein ubiquitination	K10323	ASB1	http://www.genome.jp/dbget-bin/www_bget?ko:K10323	-	-	-	-	sp|Q9WV74|ASB1_MOUSE	Ankyrin repeat and SOCS box protein 1 OS=Mus musculus OX=10090 GN=Asb1 PE=2 SV=1
novel.20119	3255	1.21	1.93	0.59	4.07	3.47	11	2.35256	0.00123543	0.00690775	-	XP_030708081.1	collagen alpha-1(I) chain-like [Globicephala melas]	-	-	K06709	KDM4,JMJD2,JHDM3	http://www.genome.jp/dbget-bin/www_bget?ko:K06709	-	-	-	-	-	-
novel.9864	222	47.35	26.61	26.1	249.6	235.99	421.99	2.93329	8.13136e-05	0.000627601	-	XP_020954391.1	cullin-7 isoform X1 [Sus scrofa]	GO:0016021	integral component of membrane	K01530	E7.6.2.1	http://www.genome.jp/dbget-bin/www_bget?ko:K01530	-	-	-	-	-	-
novel.16732	271	14.8	28.91	14.41	148.9	126.58	92.89	2.39617	5.68801e-05	0.000455295	-	XP_020945460.1	CREB-regulated transcription coactivator 2 isoform X3 [Sus scrofa]	-	-	K09228	KRAB	http://www.genome.jp/dbget-bin/www_bget?ko:K09228	-	-	-	-	-	-
ENSSSCG00000017366	5588	14.05	15.8	14.23	5.15	6.33	7.13	-1.13705	6.97013e-16	3.19942e-14	HDAC5	XP_029068349.1;TEA30264.1	histone deacetylase 5 isoform X1 [Monodon monoceros];hypothetical protein DBR06_SOUSAS30210019, partial [Sousa chinensis]	GO:0005634;GO:0010830;GO:0033558;GO:0040029;GO:0042826;GO:0005080;GO:0005654;GO:0016607;GO:0070491;GO:0005829;GO:0051091;GO:0003682;GO:0000118;GO:0006338;GO:0030182;GO:0005737;GO:0004407;GO:0032041;GO:0046872;GO:0005794;GO:0014823;GO:0010832;GO:0016575;GO:0001085;GO:0042220;GO:0090051;GO:0030183;GO:0042802;GO:0006325;GO:0042113;GO:0006954;GO:0045892;GO:0008134;GO:0000978;GO:0006342;GO:0006367;GO:…	nucleus;regulation of myotube differentiation;protein deacetylase activity;regulation of gene expression, epigenetic;histone deacetylase binding;protein kinase C binding;nucleoplasm;nuclear speck;DNA-binding transcription factor binding;cytosol;positive regulation of DNA-binding transcription factor activity;chromatin binding;histone deacetylase complex;chromatin remodeling;neuron differentiation…	K11406	HDAC4_5	http://www.genome.jp/dbget-bin/www_bget?ko:K11406	Apelin signaling pathway;Neutrophil extracellular trap formation	ko04371,ko04613	KOG1343	Histone deacetylase complex, catalytic component HDA1	sp|Q80ZH1|HDAC5_CRIGR	Histone deacetylase 5 OS=Cricetulus griseus OX=10029 GN=HDAC5 PE=2 SV=1
novel.14885	234	0	0	11.91	119.11	40.27	83.1	3.8841	0.00894032	0.0376428	-	XP_020945460.1	CREB-regulated transcription coactivator 2 isoform X3 [Sus scrofa]	GO:0016021	integral component of membrane	K09228	KRAB	http://www.genome.jp/dbget-bin/www_bget?ko:K09228	-	-	-	-	-	-
ENSSSCG00000015808	3328	101.89	104.9	95.65	40.79	48.17	51.44	-1.15584	8.7884e-23	7.83166e-21	ADAM9	XP_001925699.2;KAF6459953.1	disintegrin and metalloproteinase domain-containing protein 9 isoform X1 [Sus scrofa];ADAM metallopeptidase domain 9 [Molossus molossus]	GO:0004222;GO:0016021;GO:0007229	metalloendopeptidase activity;integral component of membrane;integrin-mediated signaling pathway	K06834	ADAM9	http://www.genome.jp/dbget-bin/www_bget?ko:K06834	-	-	-	-	sp|Q13443|ADAM9_HUMAN	Disintegrin and metalloproteinase domain-containing protein 9 OS=Homo sapiens OX=9606 GN=ADAM9 PE=1 SV=1
ENSSSCG00000015175	4753	6.61	7.04	6.81	1.85	1.31	0.99	-2.24146	2.95666e-28	3.99609e-26	VWA5A	XP_003130043.1;XP_020918706.1;XP_020918704.1;XP_020918705.1;XP_005653767.1	von Willebrand factor A domain-containing protein 5A isoform X8 [Sus scrofa];von Willebrand factor A domain-containing protein 5A isoform X4 [Sus scrofa];von Willebrand factor A domain-containing protein 5A isoform X2 [Sus scrofa];von Willebrand factor A domain-containing protein 5A isoform X3 [Sus scrofa];von Willebrand factor A domain-containing protein 5A isoform X6 [Sus scrofa]	-	-	K24510	VWA5	http://www.genome.jp/dbget-bin/www_bget?ko:K24510	-	-	-	-	sp|O00534|VMA5A_HUMAN	von Willebrand factor A domain-containing protein 5A OS=Homo sapiens OX=9606 GN=VWA5A PE=1 SV=2
ENSSSCG00000032224	954	0.4	0.64	0.4	2.03	2.86	1.08	2.02744	0.00910691	0.0382317	A3GALT2	XP_020951514.1	LOW QUALITY PROTEIN: alpha-1,3-galactosyltransferase 2 [Sus scrofa]	GO:0016758;GO:0005975;GO:0016020	hexosyltransferase activity;carbohydrate metabolic process;membrane	K20736	A3GALT2	http://www.genome.jp/dbget-bin/www_bget?ko:K20736	Glycosphingolipid biosynthesis - globo and isoglobo series	ko00603	-	-	sp|U3KPV4|A3LT2_HUMAN	Alpha-1,3-galactosyltransferase 2 OS=Homo sapiens OX=9606 GN=A3GALT2 PE=2 SV=1
novel.316	244	40.82	24.48	30.18	309.72	278.86	195.91	2.87617	9.24018e-07	1.09018e-05	-	XP_020954391.1	cullin-7 isoform X1 [Sus scrofa]	GO:0016021	integral component of membrane	K09228	KRAB	http://www.genome.jp/dbget-bin/www_bget?ko:K09228	-	-	-	-	-	-
novel.4900	263	32.64	26.16	27.87	285.18	227.99	164.87	2.7989	3.15086e-08	4.86834e-07	-	XP_020945460.1	CREB-regulated transcription coactivator 2 isoform X3 [Sus scrofa]	GO:0016021	integral component of membrane	K09228	KRAB	http://www.genome.jp/dbget-bin/www_bget?ko:K09228	-	-	-	-	-	-
ENSSSCG00000050398	3569	13.69	12.54	8.41	3.93	5.02	7.53	-1.11344	1.75819e-05	0.000158127	LRP1	XP_004379953.1;ERE90595.1;PNJ44666.1	prolow-density lipoprotein receptor-related protein 1 [Trichechus manatus latirostris];prolow-density lipoprotein receptor-related protein 1 [Cricetulus griseus];LRP1 isoform 11 [Pongo abelii]	GO:1903078;GO:0010942;GO:1905167;GO:0006909;GO:0016964;GO:0150093;GO:0005509;GO:0034185;GO:0045807;GO:0006897;GO:0043235;GO:0016323;GO:0016021;GO:0044877;GO:0006898;GO:0005769;GO:0032092;GO:0032050;GO:0150094	positive regulation of protein localization to plasma membrane;positive regulation of cell death;positive regulation of lysosomal protein catabolic process;phagocytosis;alpha-2 macroglobulin receptor activity;amyloid-beta clearance by transcytosis;calcium ion binding;apolipoprotein binding;positive regulation of endocytosis;endocytosis;receptor complex;basolateral plasma membrane;integral compone…	K04550	LRP1,CD91	http://www.genome.jp/dbget-bin/www_bget?ko:K04550	Cholesterol metabolism	ko04979	KOG1215	Low-density lipoprotein receptors containing Ca2+-binding EGF-like domains	sp|Q07954|LRP1_HUMAN	Prolow-density lipoprotein receptor-related protein 1 OS=Homo sapiens OX=9606 GN=LRP1 PE=1 SV=2
ENSSSCG00000016918	7167	12.93	13.18	14.54	6.18	7.02	6.25	-1.05978	1.8525e-21	1.52255e-19	MAP3K1	XP_013840246.1;XP_003134021.1;XP_023392966.1	mitogen-activated protein kinase kinase kinase 1 isoform X2 [Sus scrofa];mitogen-activated protein kinase kinase kinase 1 isoform X1 [Sus scrofa];mitogen-activated protein kinase kinase kinase 1 isoform X2 [Pteropus vampyrus]	GO:0004672;GO:0005524;GO:0008270;GO:0046872;GO:0071260;GO:0019901	protein kinase activity;ATP binding;zinc ion binding;metal ion binding;cellular response to mechanical stimulus;protein kinase binding	K04416	MAP3K1,MEKK1	http://www.genome.jp/dbget-bin/www_bget?ko:K04416	Tight junction;MAPK signaling pathway;Ubiquitin mediated proteolysis;GnRH signaling pathway;Growth hormone synthesis, secretion and action;RIG-I-like receptor signaling pathway;Neurotrophin signaling pathway	ko04530,ko04010,ko04120,ko04912,ko04935,ko04622,ko04722	KOG0198	MEKK and related serine/threonine protein kinases	sp|Q13233|M3K1_HUMAN	Mitogen-activated protein kinase kinase kinase 1 OS=Homo sapiens OX=9606 GN=MAP3K1 PE=1 SV=4
ENSSSCG00000032411	3851	1.53	2.08	2.12	4.1	3.25	4.76	1.06412	2.53084e-05	0.000220445	ENGASE	XP_020922170.1	cytosolic endo-beta-N-acetylglucosaminidase isoform X2 [Sus scrofa]	GO:0033925;GO:0008152;GO:0005829	mannosyl-glycoprotein endo-beta-N-acetylglucosaminidase activity;metabolic process;cytosol	K01227	ENGASE	http://www.genome.jp/dbget-bin/www_bget?ko:K01227	Other glycan degradation	ko00511	KOG2331	Predicted glycosylhydrolase	sp|Q8NFI3|ENASE_HUMAN	Cytosolic endo-beta-N-acetylglucosaminidase OS=Homo sapiens OX=9606 GN=ENGASE PE=1 SV=1
ENSSSCG00000011069	4257	7.14	6.49	7.24	3.76	3.62	3.51	-1.01936	5.7654e-11	1.39563e-09	ODAD2	XP_020920371.1;XP_020920374.1	armadillo repeat-containing protein 4 isoform X1 [Sus scrofa];armadillo repeat-containing protein 4 isoform X2 [Sus scrofa]	GO:0003356;GO:0036158;GO:0007507;GO:0005930;GO:0021591;GO:0007368;GO:0097546;GO:0003341	regulation of cilium beat frequency;outer dynein arm assembly;heart development;axoneme;ventricular system development;determination of left/right symmetry;ciliary base;cilium movement	K24125	ARMC4	http://www.genome.jp/dbget-bin/www_bget?ko:K24125	-	-	-	-	sp|Q5T2S8|ODAD2_HUMAN	Outer dynein arm-docking complex subunit 2 OS=Homo sapiens OX=9606 GN=ODAD2 PE=1 SV=1
ENSSSCG00000042185	2965	5.57	4.92	4.07	2.04	2.01	2.5	-1.15641	2.68971e-06	2.85993e-05	-	-	-	-	-	-	-	-	-	-	-	-	-	-
ENSSSCG00000004921	5035	39.99	39.29	36.3	17.13	22.7	15.97	-1.03093	2.87509e-20	2.11315e-18	ATP8B1	XP_020955690.1	phospholipid-transporting ATPase IC [Sus scrofa]	GO:0140326;GO:0015914;GO:0000287;GO:0005524;GO:0016021	ATPase-coupled intramembrane lipid transporter activity;phospholipid transport;magnesium ion binding;ATP binding;integral component of membrane	K01530	E7.6.2.1	http://www.genome.jp/dbget-bin/www_bget?ko:K01530	-	-	KOG0206	P-type ATPase	sp|O43520|AT8B1_HUMAN	Phospholipid-transporting ATPase IC OS=Homo sapiens OX=9606 GN=ATP8B1 PE=1 SV=3
novel.12009	281	19.36	6.74	1.99	97.07	115.68	45	3.10069	4.70952e-05	0.000384087	-	XP_020945460.1	CREB-regulated transcription coactivator 2 isoform X3 [Sus scrofa]	GO:0016021	integral component of membrane	K08857	NEK1_4_5	http://www.genome.jp/dbget-bin/www_bget?ko:K08857	-	-	-	-	-	-
ENSSSCG00000011791	5124	6.76	5.95	6.59	1.84	2.51	2.51	-1.51148	1.94105e-19	1.29021e-17	MAP3K13	XP_020925639.1	mitogen-activated protein kinase kinase kinase 13 [Sus scrofa]	GO:0046872;GO:0046777;GO:0005524;GO:0005737;GO:0106310;GO:0007254;GO:0042803;GO:0106311;GO:0004709;GO:0051092	metal ion binding;protein autophosphorylation;ATP binding;cytoplasm;protein serine kinase activity;JNK cascade;protein homodimerization activity;protein serine/threonine kinase activity;MAP kinase kinase kinase activity;positive regulation of NF-kappaB transcription factor activity	K04422	MAP3K13,LZK	http://www.genome.jp/dbget-bin/www_bget?ko:K04422	MAPK signaling pathway;Axon regeneration	ko04010,ko04361	KOG4721	Serine/threonine protein kinase, contains leucine zipper domain	sp|Q5R8X7|M3K13_PONAB	Mitogen-activated protein kinase kinase kinase 13 OS=Pongo abelii OX=9601 GN=MAP3K13 PE=2 SV=1
ENSSSCG00000040707	4255	3.27	2.61	2.69	1.12	1.13	1.22	-1.29068	4.90715e-07	6.0971e-06	RASEF	XP_020920329.1	LOW QUALITY PROTEIN: ras and EF-hand domain-containing protein, partial [Sus scrofa]	GO:0048471;GO:0042802;GO:0005509;GO:0019003;GO:0003924;GO:0005525;GO:0005829	perinuclear region of cytoplasm;identical protein binding;calcium ion binding;GDP binding;GTPase activity;GTP binding;cytosol	K17199	RASEF,RAB45	http://www.genome.jp/dbget-bin/www_bget?ko:K17199	-	-	KOG0078	GTP-binding protein SEC4, small G protein superfamily, and related Ras family GTP-binding proteins	sp|Q8IZ41|RASEF_HUMAN	Ras and EF-hand domain-containing protein OS=Homo sapiens OX=9606 GN=RASEF PE=1 SV=1
novel.9941	875	0.45	0.12	0.56	1.86	2.68	1.11	2.27927	0.0104741	0.0430212	-	XP_020925549.1	lysosome-associated membrane glycoprotein 3 isoform X1 [Sus scrofa]	-	-	K21988	TMC	http://www.genome.jp/dbget-bin/www_bget?ko:K21988	-	-	-	-	-	-
novel.4675	507	4.25	7.4	4.85	0.56	0.29	0.57	-3.49166	0.000345447	0.00226891	-	-	-	-	-	-	-	-	-	-	-	-	-	-
ENSSSCG00000011600	6158	22.2	20.58	20.16	8.76	7.41	11.09	-1.19978	4.59589e-14	1.71223e-12	SLC6A6	XP_020924161.1	sodium- and chloride-dependent taurine transporter isoform X2 [Sus scrofa]	GO:0015734;GO:0005369;GO:0006836;GO:0005887;GO:0035725	taurine transport;taurine:sodium symporter activity;neurotransmitter transport;integral component of plasma membrane;sodium ion transmembrane transport	K05039	SLC6A6,TAUT	http://www.genome.jp/dbget-bin/www_bget?ko:K05039	-	-	KOG3660	Sodium-neurotransmitter symporter	sp|Q00589|SC6A6_CANLF	Sodium- and chloride-dependent taurine transporter OS=Canis lupus familiaris OX=9615 GN=SLC6A6 PE=1 SV=2
novel.253	263	3.51	0	0	37.31	72.72	32.31	5.16658	0.000643298	0.00390863	-	XP_020945460.1	CREB-regulated transcription coactivator 2 isoform X3 [Sus scrofa]	GO:0016021	integral component of membrane	K09228	KRAB	http://www.genome.jp/dbget-bin/www_bget?ko:K09228	-	-	-	-	-	-
ENSSSCG00000039618	532	31.15	23.28	33.47	110.74	111.18	85.71	1.76594	2.17152e-18	1.29482e-16	COX20	XP_005653848.2	cytochrome c oxidase protein 20 homolog [Sus scrofa]	GO:0005743;GO:0033617;GO:0016021	mitochondrial inner membrane;mitochondrial cytochrome c oxidase assembly;integral component of membrane	K18184	COX20	http://www.genome.jp/dbget-bin/www_bget?ko:K18184	Thermogenesis	ko04714	-	-	sp|Q9D7J4|COX20_MOUSE;sp|Q5RI15|COX20_HUMAN	Cytochrome c oxidase assembly protein COX20, mitochondrial OS=Mus musculus OX=10090 GN=Cox20 PE=1 SV=1;Cytochrome c oxidase assembly protein COX20, mitochondrial OS=Homo sapiens OX=9606 GN=COX20 PE=1 SV=2
novel.19925	2170	34.29	35.38	35.73	16.61	16.81	12.89	-1.23357	4.81657e-16	2.24909e-14	EEA1	XP_012370495.1;XP_020946919.1;XP_006154891.1;XP_026252553.1	early endosome antigen 1 [Octodon degus];LOW QUALITY PROTEIN: early endosome antigen 1 [Sus scrofa];early endosome antigen 1 isoform X3 [Tupaia chinensis];early endosome antigen 1 [Urocitellus parryii]	GO:0005516;GO:0006897;GO:0008270;GO:0005737;GO:0039694;GO:0045022;GO:0046872;GO:0070062;GO:0005769;GO:0019897;GO:0044308;GO:0005969;GO:0005829;GO:0006906;GO:0042803;GO:0016020;GO:0055037;GO:0005545;GO:0016189;GO:0030742;GO:0031901	calmodulin binding;endocytosis;zinc ion binding;cytoplasm;viral RNA genome replication;early endosome to late endosome transport;metal ion binding;extracellular exosome;early endosome;extrinsic component of plasma membrane;axonal spine;serine-pyruvate aminotransferase complex;cytosol;vesicle fusion;protein homodimerization activity;membrane;recycling endosome;1-phosphatidylinositol binding;synapt…	K12478	EEA1	http://www.genome.jp/dbget-bin/www_bget?ko:K12478	Endocytosis;Phagosome	ko04144,ko04145	-	-	sp|Q15075|EEA1_HUMAN	Early endosome antigen 1 OS=Homo sapiens OX=9606 GN=EEA1 PE=1 SV=2
ENSSSCG00000007485	2805	12.6	12.73	12.88	3.39	3.21	3.15	-1.93514	1.79669e-32	3.12214e-30	BCAS1	XP_020932852.1;XP_020932840.1;XP_020932845.1;XP_020932848.1;XP_020932847.1;XP_020932839.1;NP_001103645.1;XP_020932850.1;XP_020932851.1;XP_020932837.1	breast carcinoma-amplified sequence 1 isoform X13 [Sus scrofa];breast carcinoma-amplified sequence 1 isoform X3 [Sus scrofa];breast carcinoma-amplified sequence 1 isoform X7 [Sus scrofa];breast carcinoma-amplified sequence 1 isoform X9 [Sus scrofa];breast carcinoma-amplified sequence 1 isoform X8 [Sus scrofa];breast carcinoma-amplified sequence 1 isoform X2 [Sus scrofa];breast carcinoma-amplified…	-	-	-	-	-	-	-	-	-	sp|O75363|BCAS1_HUMAN	Breast carcinoma-amplified sequence 1 OS=Homo sapiens OX=9606 GN=BCAS1 PE=1 SV=2
novel.4939	4667	1.25	0.87	1.01	0.08	0.12	0.12	-3.29471	6.81545e-11	1.62396e-09	-	XP_020949340.1	carbonic anhydrase 5A, mitochondrial isoform X8 [Sus scrofa]	-	-	K09228	KRAB	http://www.genome.jp/dbget-bin/www_bget?ko:K09228	-	-	-	-	-	-
novel.857	272	63.49	66.91	101.68	338.17	372.66	313.51	1.90932	5.611e-08	8.273e-07	-	XP_020945460.1	CREB-regulated transcription coactivator 2 isoform X3 [Sus scrofa]	-	-	K09228	KRAB	http://www.genome.jp/dbget-bin/www_bget?ko:K09228	-	-	-	-	-	-
ENSSSCG00000014830	850	10.32	7.32	6.22	23.81	22.83	20.09	1.46788	1.0919e-08	1.82569e-07	COA4	XP_003129684.1	cytochrome c oxidase assembly factor 4 homolog, mitochondrial [Sus scrofa]	GO:0033617;GO:0005758	mitochondrial cytochrome c oxidase assembly;mitochondrial intermembrane space	K18177	COA4	http://www.genome.jp/dbget-bin/www_bget?ko:K18177	Thermogenesis	ko04714	-	-	sp|Q9NYJ1|COA4_HUMAN	Cytochrome c oxidase assembly factor 4 homolog, mitochondrial OS=Homo sapiens OX=9606 GN=COA4 PE=1 SV=2
ENSSSCG00000000265	6759	4.86	4.81	4.4	9.91	9.02	15.5	1.30825	2.09664e-10	4.61186e-09	ESPL1	XP_013841684.2	LOW QUALITY PROTEIN: separin [Sus scrofa]	GO:0007059;GO:0005634;GO:0004197	chromosome segregation;nucleus;cysteine-type endopeptidase activity	K02365	ESP1	http://www.genome.jp/dbget-bin/www_bget?ko:K02365	Cell cycle;Oocyte meiosis	ko04110,ko04114	KOG1849	Regulator of spindle pole body duplication	sp|Q14674|ESPL1_HUMAN	Separin OS=Homo sapiens OX=9606 GN=ESPL1 PE=1 SV=3
novel.1310	286	38.56	35.18	38.8	196.31	222.76	185.63	2.25924	1.15238e-09	2.27188e-08	-	XP_020945460.1	CREB-regulated transcription coactivator 2 isoform X3 [Sus scrofa]	-	-	K09228	KRAB	http://www.genome.jp/dbget-bin/www_bget?ko:K09228	-	-	-	-	-	-
ENSSSCG00000035176	6035	3.96	3.62	3.2	1.07	1.14	1.32	-1.6642	4.42031e-15	1.86051e-13	SEMA6B	XP_020939710.1	semaphorin-6B isoform X1 [Sus scrofa]	GO:0030215;GO:0021766;GO:0016021;GO:0007411	semaphorin receptor binding;hippocampus development;integral component of membrane;axon guidance	K06842	SEMA6	http://www.genome.jp/dbget-bin/www_bget?ko:K06842	Axon guidance	ko04360	-	-	sp|Q9H3T3|SEM6B_HUMAN	Semaphorin-6B OS=Homo sapiens OX=9606 GN=SEMA6B PE=1 SV=4
ENSSSCG00000008648	2685	32.71	33.71	37.01	118.86	95.54	48.25	1.30024	0.000144813	0.00104571	RSAD2	AGC96537.1	inflammatory response protein 6 [Sus scrofa]	GO:0003824;GO:0034165;GO:2000553;GO:0051607;GO:0043621;GO:0045087;GO:0016829;GO:0051536;GO:0046872;GO:0005811;GO:0005741;GO:0005794;GO:0043367;GO:0051539;GO:0009615;GO:0045071;GO:0001650;GO:0005789;GO:0005743;GO:0005783;GO:0005739;GO:0035710;GO:0050709;GO:0034157;GO:0050778	catalytic activity;positive regulation of toll-like receptor 9 signaling pathway;positive regulation of T-helper 2 cell cytokine production;defense response to virus;protein self-association;innate immune response;lyase activity;iron-sulfur cluster binding;metal ion binding;lipid droplet;mitochondrial outer membrane;Golgi apparatus;CD4-positive, alpha-beta T cell differentiation;4 iron, 4 sulfur …	K15045	RSAD2	http://www.genome.jp/dbget-bin/www_bget?ko:K15045	-	-	-	-	sp|Q9MZU4|RSAD2_PIG	Radical S-adenosyl methionine domain-containing protein 2 OS=Sus scrofa OX=9823 GN=RSAD2 PE=1 SV=1
ENSSSCG00000041458	1558	0.9	0.95	0.67	2.91	3.63	1.92	1.75571	0.000177634	0.0012526	PXYLP1	XP_013837548.1	2-phosphoxylose phosphatase 1 isoform X3 [Sus scrofa]	GO:0016791;GO:0006024;GO:0016311;GO:0005794;GO:0050650	phosphatase activity;glycosaminoglycan biosynthetic process;dephosphorylation;Golgi apparatus;chondroitin sulfate proteoglycan biosynthetic process	K21403	PXYLP1	http://www.genome.jp/dbget-bin/www_bget?ko:K21403	-	-	-	-	sp|Q8TE99|PXYP1_HUMAN	2-phosphoxylose phosphatase 1 OS=Homo sapiens OX=9606 GN=PXYLP1 PE=1 SV=1
ENSSSCG00000015882	8484	10.25	9.78	9.81	4.38	6.24	3.85	-1.05888	1.51946e-12	4.6851e-11	BAZ2B	XP_022352664.1;XP_014641421.1;XP_020930417.1	bromodomain adjacent to zinc finger domain protein 2B isoform X6 [Enhydra lutris kenyoni];PREDICTED: bromodomain adjacent to zinc finger domain protein 2B isoform X16 [Ceratotherium simum simum];LOW QUALITY PROTEIN: bromodomain adjacent to zinc finger domain protein 2B [Sus scrofa]	GO:0046872;GO:0005634;GO:0003677	metal ion binding;nucleus;DNA binding	-	-	-	-	-	-	-	sp|Q9UIF8|BAZ2B_HUMAN	Bromodomain adjacent to zinc finger domain protein 2B OS=Homo sapiens OX=9606 GN=BAZ2B PE=1 SV=3
ENSSSCG00000011579	1792	1.04	1.45	1.33	3.68	3.91	2.54	1.4446	9.75453e-05	0.000736753	PPARG	XP_025127679.1;XP_021550891.1;XP_026949695.1;NP_999544.1	peroxisome proliferator-activated receptor gamma isoform X6 [Bubalus bubalis];peroxisome proliferator-activated receptor gamma isoform X2 [Neomonachus schauinslandi];peroxisome proliferator-activated receptor gamma isoform X5 [Lagenorhynchus obliquidens];peroxisome proliferator-activated receptor gamma [Sus scrofa]	GO:0010875;GO:0005737;GO:0050872;GO:0008270;GO:0050714;GO:0050728;GO:0045893;GO:0004879;GO:0010629;GO:0048384;GO:0005634;GO:0003700;GO:0048511;GO:0000976;GO:0003682;GO:0010742;GO:1903076;GO:0010887;GO:0000122;GO:0070888;GO:0042752;GO:0009755;GO:0030154;GO:0045944;GO:0006631;GO:0031394;GO:0032869;GO:0043565;GO:0019216;GO:0001227;GO:0001103;GO:0000978;GO:0006357;GO:0045923;GO:0032385;GO:0045600;GO:…	positive regulation of cholesterol efflux;cytoplasm;white fat cell differentiation;zinc ion binding;positive regulation of protein secretion;negative regulation of inflammatory response;positive regulation of transcription, DNA-templated;nuclear receptor activity;negative regulation of gene expression;retinoic acid receptor signaling pathway;nucleus;DNA-binding transcription factor activity;rhyth…	K08530	NR1C3,PPARG	http://www.genome.jp/dbget-bin/www_bget?ko:K08530	AMPK signaling pathway;Longevity regulating pathway;Osteoclast differentiation;PPAR signaling pathway;Thermogenesis	ko04152,ko04211,ko04380,ko03320,ko04714	-	-	sp|O62807|PPARG_PIG	Peroxisome proliferator-activated receptor gamma OS=Sus scrofa OX=9823 GN=PPARG PE=2 SV=1
novel.239	290	46.94	30.08	31.4	100.39	119.57	69.56	1.25656	0.00673183	0.0296313	-	XP_020945460.1	CREB-regulated transcription coactivator 2 isoform X3 [Sus scrofa]	-	-	K09228	KRAB	http://www.genome.jp/dbget-bin/www_bget?ko:K09228	-	-	-	-	-	-
ENSSSCG00000049630	3722	7.1	6.15	6.85	2.24	2.02	2.14	-2.10835	5.66863e-37	1.32602e-34	DEPTOR	XP_020946213.1;XP_020946216.1;NP_001269941.1	DEP domain-containing mTOR-interacting protein isoform X2 [Sus scrofa];DEP domain-containing mTOR-interacting protein isoform X4 [Sus scrofa];DEP domain-containing mTOR-interacting protein isoform 2 [Homo sapiens]	GO:0045792;GO:0006469;GO:2001236;GO:0032007;GO:0035556	negative regulation of cell size;negative regulation of protein kinase activity;regulation of extrinsic apoptotic signaling pathway;negative regulation of TOR signaling;intracellular signal transduction	K20402	DEPTOR	http://www.genome.jp/dbget-bin/www_bget?ko:K20402	Autophagy - animal;mTOR signaling pathway	ko04140,ko04150	-	-	sp|Q8TB45|DPTOR_HUMAN	DEP domain-containing mTOR-interacting protein OS=Homo sapiens OX=9606 GN=DEPTOR PE=1 SV=2
novel.16341	237	63.23	79.04	23.89	405.29	276.46	245.4	2.21085	0.000180322	0.00126935	-	XP_020925549.1	lysosome-associated membrane glycoprotein 3 isoform X1 [Sus scrofa]	-	-	K09228	KRAB	http://www.genome.jp/dbget-bin/www_bget?ko:K09228	-	-	-	-	-	-
ENSSSCG00000034178	2663	24.26	25.22	20.45	10.63	10.22	6.35	-1.24781	7.31907e-18	4.10273e-16	AIF1L	XP_032334577.1;KAF5914789.1;XP_032979596.1;XP_033050067.1;XP_029059038.1	allograft inflammatory factor 1-like isoform X1 [Camelus ferus];hypothetical protein HPG69_008909 [Diceros bicornis minor];allograft inflammatory factor 1-like isoform X3 [Rhinolophus ferrumequinum];allograft inflammatory factor 1-like isoform X2 [Trachypithecus francoisi];allograft inflammatory factor 1-like isoform X2 [Monodon monoceros]	GO:0046872;GO:0005925;GO:0032587;GO:0005884;GO:0005509;GO:0051015	metal ion binding;focal adhesion;ruffle membrane;actin filament;calcium ion binding;actin filament binding	K18617	AIF1	http://www.genome.jp/dbget-bin/www_bget?ko:K18617	-	-	KOG0027	Calmodulin and related proteins (EF-Hand superfamily)	sp|Q9BQI0|AIF1L_HUMAN;sp|Q9EQX4|AIF1L_MOUSE	Allograft inflammatory factor 1-like OS=Homo sapiens OX=9606 GN=AIF1L PE=1 SV=1;Allograft inflammatory factor 1-like OS=Mus musculus OX=10090 GN=Aif1l PE=1 SV=1
novel.6665	240	46.13	83.96	46.26	523.28	349.39	263.95	2.39596	8.25591e-06	7.94187e-05	-	XP_020925549.1	lysosome-associated membrane glycoprotein 3 isoform X1 [Sus scrofa]	GO:0016021	integral component of membrane	K09228	KRAB	http://www.genome.jp/dbget-bin/www_bget?ko:K09228	-	-	-	-	-	-
novel.4066	276	0	0	0	12.74	20.2	17.74	5.03023	0.0058384	0.0261096	-	XP_020954391.1	cullin-7 isoform X1 [Sus scrofa]	GO:0016021	integral component of membrane	K09228	KRAB	http://www.genome.jp/dbget-bin/www_bget?ko:K09228	-	-	-	-	-	-
ENSSSCG00000035923	2133	8.57	6.26	6.43	18.63	12.38	13.53	1.05196	1.50013e-07	2.04798e-06	JMJD6	XP_027829949.1;XP_020922220.1;EDL34597.1	bifunctional arginine demethylase and lysyl-hydroxylase JMJD6 isoform X5 [Ovis aries];LOW QUALITY PROTEIN: bifunctional arginine demethylase and lysyl-hydroxylase JMJD6 [Sus scrofa];phosphatidylserine receptor, isoform CRA_b, partial [Mus musculus]	GO:0042802;GO:0032259;GO:0005730;GO:0045944;GO:0008168;GO:0033746;GO:0140537;GO:0048024;GO:0051260;GO:0003727;GO:0005654;GO:0035515;GO:0033749;GO:0070815;GO:0005506;GO:0018395;GO:0106140;GO:0005737	identical protein binding;methylation;nucleolus;positive regulation of transcription by RNA polymerase II;methyltransferase activity;histone H3-methyl-arginine-2 demethylase activity;transcription regulator activator activity;regulation of mRNA splicing, via spliceosome;protein homooligomerization;single-stranded RNA binding;nucleoplasm;oxidative RNA demethylase activity;histone H3-methyl-arginin…	K11323	JMJD6	http://www.genome.jp/dbget-bin/www_bget?ko:K11323	-	-	KOG2131;KOG2130	Uncharacterized conserved protein, contains JmjC domain;Phosphatidylserine-specific receptor PtdSerR, contains JmjC domain	sp|Q58DS6|JMJD6_BOVIN;sp|Q9ERI5|JMJD6_MOUSE	Bifunctional arginine demethylase and lysyl-hydroxylase JMJD6 OS=Bos taurus OX=9913 GN=JMJD6 PE=2 SV=1;Bifunctional arginine demethylase and lysyl-hydroxylase JMJD6 OS=Mus musculus OX=10090 GN=Jmjd6 PE=1 SV=2
ENSSSCG00000016578	9112	1.61	1.73	1.41	0.74	0.72	0.8	-1.0796	1.35622e-06	1.5483e-05	FLNC	XP_005657826.1;XP_003134747.1;XP_003134748.1	filamin-C isoform X5 [Sus scrofa];filamin-C isoform X4 [Sus scrofa];filamin-C isoform X6 [Sus scrofa]	GO:0048747;GO:0042383;GO:0030506;GO:0005829;GO:0003779	muscle cell development;sarcolemma;ankyrin binding;cytosol;actin binding	K04437	FLNA	http://www.genome.jp/dbget-bin/www_bget?ko:K04437	Focal adhesion;MAPK signaling pathway	ko04510,ko04010	-	-	sp|Q14315|FLNC_HUMAN	Filamin-C OS=Homo sapiens OX=9606 GN=FLNC PE=1 SV=3
ENSSSCG00000008599	1695	3.93	3.44	3	1.49	1.65	1.12	-1.42728	6.64074e-05	0.000522665	Slc7a9	XP_013851768.1;XP_005662774.2	b(0,+)-type amino acid transporter 1-like isoform X2 [Sus scrofa];b(0,+)-type amino acid transporter 1-like isoform X1 [Sus scrofa]	GO:0016021;GO:0022857	integral component of membrane;transmembrane transporter activity	K13868	SLC7A9_15,BAT1	http://www.genome.jp/dbget-bin/www_bget?ko:K13868	Protein digestion and absorption	ko04974	-	-	sp|Q9QXA6|BAT1_MOUSE	b(0,+)-type amino acid transporter 1 OS=Mus musculus OX=10090 GN=Slc7a9 PE=1 SV=1
ENSSSCG00000001901	2061	0	0	0	0.18	0.45	0.15	5.16292	0.00433885	0.0204091	CYP1A2	NP_001153086.1	cytochrome P450 1A2 [Sus scrofa]	GO:0034875;GO:0106256;GO:0042738;GO:0020037;GO:0016098;GO:0009403;GO:0032787;GO:0032451;GO:0101021;GO:0009820;GO:0019899;GO:0050665;GO:0006778;GO:0006706;GO:0008210;GO:0045333;GO:0042572;GO:0030324;GO:0070989;GO:0009791;GO:0010468;GO:0005506;GO:0018894;GO:0071276;GO:0101020;GO:0070330;GO:0005789	caffeine oxidase activity;hydroperoxy icosatetraenoate dehydratase activity;xenobiotic catabolic process;heme binding;monoterpenoid metabolic process;toxin biosynthetic process;monocarboxylic acid metabolic process;demethylase activity;estrogen 2-hydroxylase activity;alkaloid metabolic process;enzyme binding;hydrogen peroxide biosynthetic process;porphyrin-containing compound metabolic process;st…	K07409	CYP1A2	http://www.genome.jp/dbget-bin/www_bget?ko:K07409	Tryptophan metabolism;Caffeine metabolism;Linoleic acid metabolism;Steroid hormone biosynthesis;Retinol metabolism;Drug metabolism - cytochrome P450;Metabolism of xenobiotics by cytochrome P450	ko00380,ko00232,ko00591,ko00140,ko00830,ko00982,ko00980	-	-	sp|Q3LFT9|CP1A2_BALAC	Cytochrome P450 1A2 OS=Balaenoptera acutorostrata OX=9767 GN=CYP1A2 PE=2 SV=3
novel.15922	302	8.9	11.25	17.12	62.41	69.97	52.4	2.30729	8.21291e-05	0.000632891	-	XP_020945460.1	CREB-regulated transcription coactivator 2 isoform X3 [Sus scrofa]	GO:0016021	integral component of membrane	K08857	NEK1_4_5	http://www.genome.jp/dbget-bin/www_bget?ko:K08857	-	-	-	-	-	-
ENSSSCG00000040550	3445	3.86	2.74	3.51	1.18	1.4	0.73	-1.59198	8.34859e-08	1.19896e-06	CFAP94	XP_020947850.1;XP_020947848.1;XP_020947858.1;XP_020947851.1	protein CASC1 isoform X3 [Sus scrofa];protein CASC1 isoform X2 [Sus scrofa];protein CASC1 isoform X8 [Sus scrofa];protein CASC1 isoform X4 [Sus scrofa]	GO:0005858	axonemal dynein complex	K17580	CASC1	http://www.genome.jp/dbget-bin/www_bget?ko:K17580	-	-	-	-	sp|Q29RU8|DNAI7_BOVIN	Dynein axonemal intermediate chain 7 OS=Bos taurus OX=9913 GN=DNAI7 PE=2 SV=1
ENSSSCG00000007855	2743	11.44	10.46	12.01	25.64	25.66	22.84	1.10335	1.6271e-19	1.09956e-17	REXO5	XP_020942165.1;XP_020942163.1;XP_020942168.1;XP_020942164.1;XP_020942169.1	putative RNA exonuclease NEF-sp isoform X3 [Sus scrofa];putative RNA exonuclease NEF-sp isoform X1 [Sus scrofa];putative RNA exonuclease NEF-sp isoform X6 [Sus scrofa];putative RNA exonuclease NEF-sp isoform X2 [Sus scrofa];putative RNA exonuclease NEF-sp isoform X7 [Sus scrofa]	GO:0004527;GO:0003723	exonuclease activity;RNA binding	K14570	REX1,REXO1,RNH70	http://www.genome.jp/dbget-bin/www_bget?ko:K14570	Ribosome biogenesis in eukaryotes	ko03008	KOG2248	3'-5' exonuclease	sp|Q2T9U5|REXO5_BOVIN	RNA exonuclease 5 OS=Bos taurus OX=9913 GN=REXO5 PE=2 SV=1
ENSSSCG00000004729	2200	1.65	2.08	1.77	0.53	1.71	1.31	-1.55673	4.09001e-06	4.17373e-05	GANC	XP_020927413.1;XP_020952875.1	LOW QUALITY PROTEIN: uncharacterized protein LOC110256586 [Sus scrofa];neutral alpha-glucosidase C isoform X2 [Sus scrofa]	GO:0030246;GO:0004553;GO:0005975	carbohydrate binding;hydrolase activity, hydrolyzing O-glycosyl compounds;carbohydrate metabolic process	K12317	GANC	http://www.genome.jp/dbget-bin/www_bget?ko:K12317	Galactose metabolism;Starch and sucrose metabolism	ko00052,ko00500	KOG1066	Glucosidase II catalytic (alpha) subunit and related enzymes, glycosyl hydrolase family 31	sp|Q8TET4|GANC_HUMAN	Neutral alpha-glucosidase C OS=Homo sapiens OX=9606 GN=GANC PE=2 SV=3
ENSSSCG00000032301	1550	771.54	786.44	947.47	534.35	549.48	304.35	-1.05547	2.02377e-13	6.99352e-12	Pol	XP_020920229.1;XP_020920228.1;XP_020938066.1;XP_020920227.1	major centromere autoantigen B-like isoform X3 [Sus scrofa];microtubule-associated protein 1B-like isoform X2 [Sus scrofa];microtubule-associated protein 1B-like isoform X1 [Sus scrofa];major centromere autoantigen B-like isoform X1 [Sus scrofa]	GO:0016021	integral component of membrane	K09228	KRAB	http://www.genome.jp/dbget-bin/www_bget?ko:K09228	-	-	-	-	sp|P11369|LORF2_MOUSE;sp|O00370|LORF2_HUMAN	LINE-1 retrotransposable element ORF2 protein OS=Mus musculus OX=10090 GN=Pol PE=1 SV=2;LINE-1 retrotransposable element ORF2 protein OS=Homo sapiens OX=9606 PE=1 SV=1
novel.20121	1018	0.47	0	0	3.92	2.42	1.96	5.027	1.8568e-06	2.05329e-05	-	-	-	-	-	-	-	-	-	-	-	-	-	-
novel.3368	781	0.4	0.71	0.62	5.14	4.47	3.01	3.00867	2.16586e-05	0.000191187	-	XP_020925549.1	lysosome-associated membrane glycoprotein 3 isoform X1 [Sus scrofa]	-	-	K01530	E7.6.2.1	http://www.genome.jp/dbget-bin/www_bget?ko:K01530	-	-	-	-	-	-
ENSSSCG00000021591	1195	65.53	59.43	72.69	195.58	176.08	155.65	1.39009	3.26572e-32	5.51726e-30	RBM3	XP_005657853.1;NP_001230348.1;KAB0389956.1	RNA-binding protein 3 isoform X2 [Sus scrofa];RNA-binding protein 3 [Sus scrofa];hypothetical protein E2I00_004219 [Balaenoptera physalus]	GO:0003676;GO:0003723;GO:0045727;GO:0009409;GO:0009631;GO:0030425;GO:0005737;GO:0070417;GO:0005634;GO:0006417;GO:0043023;GO:0005654	nucleic acid binding;RNA binding;positive regulation of translation;response to cold;cold acclimation;dendrite;cytoplasm;cellular response to cold;nucleus;regulation of translation;ribosomal large subunit binding;nucleoplasm	K13186	RBM3	http://www.genome.jp/dbget-bin/www_bget?ko:K13186	-	-	-	-	sp|W8E7I1|RBM3_CAPHI;sp|O89086|RBM3_MOUSE	RNA-binding protein 3 OS=Capra hircus OX=9925 GN=RBM3 PE=2 SV=2;RNA-binding protein 3 OS=Mus musculus OX=10090 GN=Rbm3 PE=1 SV=1
ENSSSCG00000034167	11586	24.67	25.49	24.58	10.71	11.07	9.86	-1.23786	2.30281e-49	1.24495e-46	SLC5A3	XP_005657206.1	sodium/myo-inositol cotransporter [Sus scrofa]	GO:0044325;GO:0043085;GO:0006020;GO:0048471;GO:1905477;GO:0043576;GO:0015798;GO:0007422;GO:0016021;GO:0005412;GO:0015459;GO:0005886;GO:1903428	transmembrane transporter binding;positive regulation of catalytic activity;inositol metabolic process;perinuclear region of cytoplasm;positive regulation of protein localization to membrane;regulation of respiratory gaseous exchange;myo-inositol transport;peripheral nervous system development;integral component of membrane;glucose:sodium symporter activity;potassium channel regulator activity;pl…	K14383	SLC5A3,SMIT	http://www.genome.jp/dbget-bin/www_bget?ko:K14383	-	-	-	-	sp|P31637|SC5A3_CANLF	Sodium/myo-inositol cotransporter OS=Canis lupus familiaris OX=9615 GN=SLC5A3 PE=2 SV=1
ENSSSCG00000022655	3976	5.14	5.24	5.58	12.54	10.32	9.52	1.01271	2.9731e-11	7.59765e-10	PTGES2	XP_001927971.1	prostaglandin E synthase 2 [Sus scrofa]	GO:0050220;GO:0006749;GO:0000139;GO:0016829;GO:0001516;GO:0016021;GO:0045893;GO:0005829;GO:0005739;GO:0046903;GO:0015035;GO:0036134;GO:0003677;GO:0005634	prostaglandin-E synthase activity;glutathione metabolic process;Golgi membrane;lyase activity;prostaglandin biosynthetic process;integral component of membrane;positive regulation of transcription, DNA-templated;cytosol;mitochondrion;secretion;protein-disulfide reductase activity;12-hydroxyheptadecatrienoic acid synthase activity;DNA binding;nucleus	K05309	PTGES2	http://www.genome.jp/dbget-bin/www_bget?ko:K05309	Arachidonic acid metabolism	ko00590	-	-	sp|Q66LN0|PGES2_BOVIN	Prostaglandin E synthase 2 OS=Bos taurus OX=9913 GN=PTGES2 PE=1 SV=3
ENSSSCG00000008055	1619	3.42	3.58	3.31	8.69	7.29	7.61	1.1507	2.28813e-06	2.47183e-05	TEDC2	XP_005655242.1;XP_003124789.2;XP_020942422.1	uncharacterized protein C16orf59 homolog isoform X1 [Sus scrofa];uncharacterized protein C16orf59 homolog isoform X3 [Sus scrofa];uncharacterized protein C16orf59 homolog isoform X5 [Sus scrofa]	GO:0005814;GO:0045880;GO:0005929	centriole;positive regulation of smoothened signaling pathway;cilium	-	-	-	-	-	-	-	sp|Q7L2K0|TEDC2_HUMAN;sp|Q3ZBU3|TEDC2_BOVIN	Tubulin epsilon and delta complex protein 2 OS=Homo sapiens OX=9606 GN=TEDC2 PE=1 SV=1;Tubulin epsilon and delta complex protein 2 OS=Bos taurus OX=9913 GN=TEDC2 PE=2 SV=2
ENSSSCG00000037343	1011	20.3	17.26	15.61	53.29	43.45	45.81	1.29568	2.34365e-14	8.97893e-13	MRPS11	NP_001231457.1	28S ribosomal protein S11, mitochondrial [Sus scrofa]	GO:0005763;GO:0003735;GO:0006412;GO:0005840	mitochondrial small ribosomal subunit;structural constituent of ribosome;translation;ribosome	K02948	RP-S11,MRPS11,rpsK	http://www.genome.jp/dbget-bin/www_bget?ko:K02948	Ribosome	ko03010	KOG0408	Mitochondrial/chloroplast ribosomal protein S11	sp|P82911|RT11_BOVIN	28S ribosomal protein S11, mitochondrial OS=Bos taurus OX=9913 GN=MRPS11 PE=1 SV=2
ENSSSCG00000023165	3390	5.18	4.68	4.77	0.56	0.64	1.34	-2.53845	1.16503e-14	4.63119e-13	SEMA7A	XP_020954713.1	semaphorin-7A isoform X1 [Sus scrofa]	GO:0016020;GO:0030154;GO:0030215;GO:0007399;GO:0016021	membrane;cell differentiation;semaphorin receptor binding;nervous system development;integral component of membrane	K06529	SEMA7,CD108	http://www.genome.jp/dbget-bin/www_bget?ko:K06529	Axon guidance	ko04360	-	-	sp|O75326|SEM7A_HUMAN	Semaphorin-7A OS=Homo sapiens OX=9606 GN=SEMA7A PE=1 SV=1
ENSSSCG00000024293	1658	7.12	6.73	5.25	2.24	2.63	3.03	-1.279	1.06512e-05	0.00010063	TMEM178A	XP_020944001.1	transmembrane protein 178A isoform X2 [Sus scrofa]	GO:0016020;GO:0045671;GO:0051480;GO:0016021;GO:0005789	membrane;negative regulation of osteoclast differentiation;regulation of cytosolic calcium ion concentration;integral component of membrane;endoplasmic reticulum membrane	-	-	-	-	-	-	-	sp|Q9CZ16|T178A_MOUSE	Transmembrane protein 178A OS=Mus musculus OX=10090 GN=Tmem178a PE=1 SV=3
novel.389	237	33.11	5.52	25.84	216.66	122.96	198.54	2.74529	0.000373197	0.00242842	-	XP_020954391.1	cullin-7 isoform X1 [Sus scrofa]	-	-	K08857	NEK1_4_5	http://www.genome.jp/dbget-bin/www_bget?ko:K08857	-	-	-	-	-	-
ENSSSCG00000033926	1352	18.79	18.89	16.86	44.23	33.16	34.68	1.02805	2.00233e-10	4.43247e-09	NUDT1	NP_001231497.1	7,8-dihydro-8-oxoguanine triphosphatase [Sus scrofa]	GO:0008413;GO:0006281	8-oxo-7,8-dihydroguanosine triphosphate pyrophosphatase activity;DNA repair	K17816	NUDT1,MTH1	http://www.genome.jp/dbget-bin/www_bget?ko:K17816	-	-	-	-	sp|P36639|8ODP_HUMAN	7,8-dihydro-8-oxoguanine triphosphatase OS=Homo sapiens OX=9606 GN=NUDT1 PE=1 SV=3
ENSSSCG00000013772	1996	9.45	8.1	9.8	19.19	20.53	23.36	1.14969	7.60227e-13	2.42396e-11	ASF1B	NP_001131097.1;KAF6400375.1	histone chaperone ASF1B [Sus scrofa];anti-silencing function 1B histone chaperone [Rousettus aegyptiacus]	GO:0006336;GO:0042393;GO:0006335;GO:0006333;GO:0001835;GO:0005654;GO:0032991;GO:0000785;GO:0005634	DNA replication-independent nucleosome assembly;histone binding;DNA replication-dependent nucleosome assembly;chromatin assembly or disassembly;blastocyst hatching;nucleoplasm;protein-containing complex;chromatin;nucleus	K10753	ASF1	http://www.genome.jp/dbget-bin/www_bget?ko:K10753	-	-	KOG3265	Histone chaperone involved in gene silencing	sp|Q9NVP2|ASF1B_HUMAN;sp|Q17QJ0|ASF1B_BOVIN	Histone chaperone ASF1B OS=Homo sapiens OX=9606 GN=ASF1B PE=1 SV=1;Histone chaperone ASF1B OS=Bos taurus OX=9913 GN=ASF1B PE=2 SV=1
ENSSSCG00000033327	2907	8.2	7.84	6.91	2.61	3.47	3.16	-1.25924	1.00419e-09	1.99755e-08	PDGFB	XP_006207156.1	platelet-derived growth factor subunit B [Vicugna pacos]	GO:0042056;GO:0048407;GO:2000379;GO:0032091;GO:1900127;GO:0051781;GO:0001938;GO:0031954;GO:0050921;GO:0005518;GO:0048146;GO:0070528;GO:1905064;GO:0061098;GO:0014068;GO:0043552;GO:0035793;GO:0071363;GO:0010811;GO:0016176;GO:0035655;GO:0010629;GO:1904754;GO:0008083;GO:0005161;GO:0018105;GO:0043536;GO:0072126;GO:0010512;GO:0010628;GO:1904707;GO:0046982;GO:0072593;GO:1902894;GO:0043406;GO:0090280;GO:…	chemoattractant activity;platelet-derived growth factor binding;positive regulation of reactive oxygen species metabolic process;negative regulation of protein binding;positive regulation of hyaluronan biosynthetic process;positive regulation of cell division;positive regulation of endothelial cell proliferation;positive regulation of protein autophosphorylation;positive regulation of chemotaxis;…	K17386	PDGFB	http://www.genome.jp/dbget-bin/www_bget?ko:K17386	Regulation of actin cytoskeleton;Focal adhesion;Gap junction;Calcium signaling pathway;JAK-STAT signaling pathway;MAPK signaling pathway;PI3K-Akt signaling pathway;Phospholipase D signaling pathway;Rap1 signaling pathway;Ras signaling pathway	ko04810,ko04510,ko04540,ko04020,ko04630,ko04010,ko04151,ko04072,ko04015,ko04014	-	-	sp|P12919|PDGFB_FELCA	Platelet-derived growth factor subunit B OS=Felis catus OX=9685 GN=PDGFB PE=2 SV=1
ENSSSCG00000013296	5310	0.97	1.28	1.07	0.31	0.45	0.53	-1.35232	0.000142772	0.00103312	SLC1A2	XP_010830159.1;XP_003480756.2;XP_005661052.1	PREDICTED: excitatory amino acid transporter 2 isoform X3 [Bison bison bison];excitatory amino acid transporter 2 isoform X2 [Sus scrofa];excitatory amino acid transporter 2 isoform X1 [Sus scrofa]	GO:0015293;GO:0070778;GO:0016021;GO:0150104;GO:0070633;GO:0015813	symporter activity;L-aspartate transmembrane transport;integral component of membrane;transport across blood-brain barrier;transepithelial transport;L-glutamate transmembrane transport	K05613	SLC1A2,EAAT2	http://www.genome.jp/dbget-bin/www_bget?ko:K05613	Glutamatergic synapse;Synaptic vesicle cycle	ko04724,ko04721	-	-	sp|P43004|EAA2_HUMAN	Excitatory amino acid transporter 2 OS=Homo sapiens OX=9606 GN=SLC1A2 PE=1 SV=2
novel.1961	248	9.9	18.48	21.85	132.58	85.5	71.36	2.38892	0.00629347	0.027924	-	XP_020954391.1	cullin-7 isoform X1 [Sus scrofa]	GO:0016021	integral component of membrane	K09228	KRAB	http://www.genome.jp/dbget-bin/www_bget?ko:K09228	-	-	-	-	-	-
novel.5037	254	54.88	70.47	40.04	131.23	205.38	160.41	1.36134	0.0102918	0.0424031	-	XP_020945460.1	CREB-regulated transcription coactivator 2 isoform X3 [Sus scrofa]	GO:0016021	integral component of membrane	K09228	KRAB	http://www.genome.jp/dbget-bin/www_bget?ko:K09228	-	-	-	-	-	-
novel.7748	793	0.52	0	0	6.81	7.67	3.31	5.02255	8.2068e-08	1.1793e-06	-	XP_032482455.1	LOW QUALITY PROTEIN: arrestin domain-containing protein 4-like [Phocoena sinus]	GO:0038023	signaling receptor activity	-	-	-	-	-	-	-	-	-
novel.5715	266	26.01	20.84	49.66	192.04	155.31	71.91	1.92414	0.00174533	0.00931147	-	XP_020945460.1	CREB-regulated transcription coactivator 2 isoform X3 [Sus scrofa]	-	-	K09228	KRAB	http://www.genome.jp/dbget-bin/www_bget?ko:K09228	-	-	-	-	-	-
ENSSSCG00000015984	2000	5.76	6.51	5.38	22.04	15.97	10.48	1.24817	6.12402e-08	8.95882e-07	HOXD4	XP_031307562.1	homeobox protein Hox-D4 [Camelus dromedarius]	GO:0007275;GO:0000981;GO:0005634;GO:0003677	multicellular organism development;DNA-binding transcription factor activity, RNA polymerase II-specific;nucleus;DNA binding	K09304	HOX_4	http://www.genome.jp/dbget-bin/www_bget?ko:K09304	-	-	-	-	sp|P10628|HXD4_MOUSE	Homeobox protein Hox-D4 OS=Mus musculus OX=10090 GN=Hoxd4 PE=1 SV=3
ENSSSCG00000024671	3929	0.81	0.73	0.89	0.18	0.15	0.18	-2.251	1.38661e-05	0.0001272	WNT9A	XP_003123659.2	protein Wnt-9a [Sus scrofa]	GO:0007275;GO:0005615;GO:0005125;GO:0005109;GO:0030182;GO:0045165;GO:0005102;GO:0005576;GO:0016055;GO:0060070;GO:0008285	multicellular organism development;extracellular space;cytokine activity;frizzled binding;neuron differentiation;cell fate commitment;signaling receptor binding;extracellular region;Wnt signaling pathway;canonical Wnt signaling pathway;negative regulation of cell population proliferation	K01064	WNT9	http://www.genome.jp/dbget-bin/www_bget?ko:K01064	Signaling pathways regulating pluripotency of stem cells;Hippo signaling pathway;Wnt signaling pathway;mTOR signaling pathway;Melanogenesis	ko04550,ko04390,ko04310,ko04150,ko04916	-	-	sp|Q8R5M2|WNT9A_MOUSE	Protein Wnt-9a OS=Mus musculus OX=10090 GN=Wnt9a PE=2 SV=1
novel.12326	269	16.21	0	13.72	67.36	71.47	56.73	2.57388	0.00313455	0.0153405	-	XP_020945460.1	CREB-regulated transcription coactivator 2 isoform X3 [Sus scrofa]	-	-	K09228	KRAB	http://www.genome.jp/dbget-bin/www_bget?ko:K09228	-	-	-	-	-	-
novel.9001	255	4.22	10.92	0	27.33	60.43	75.98	3.08202	0.0108708	0.0444329	-	XP_020945460.1	CREB-regulated transcription coactivator 2 isoform X3 [Sus scrofa]	GO:0016021	integral component of membrane	K09228	KRAB	http://www.genome.jp/dbget-bin/www_bget?ko:K09228	-	-	-	-	-	-
ENSSSCG00000000751	5359	0.81	0.85	1.02	1.66	2.22	2.03	1.11367	3.04092e-05	0.000260675	CCDC77	XP_020948147.1	coiled-coil domain-containing protein 77 isoform X1 [Sus scrofa]	-	-	K16757	CCDC77	http://www.genome.jp/dbget-bin/www_bget?ko:K16757	-	-	-	-	sp|Q9BR77|CCD77_HUMAN	Coiled-coil domain-containing protein 77 OS=Homo sapiens OX=9606 GN=CCDC77 PE=1 SV=1
novel.19883	1016	20.54	22.49	20.51	66.49	68.81	57.13	1.58755	5.13178e-29	7.25849e-27	-	XP_020933856.1	uncharacterized protein LOC110257477 [Sus scrofa]	GO:0016021;GO:0008270;GO:0019068;GO:0003676	integral component of membrane;zinc ion binding;virion assembly;nucleic acid binding	-	-	-	-	-	-	-	sp|P0DOH5|GGAG_MLVFF	Glyco-Gag protein OS=Friend murine leukemia virus (isolate FB29) OX=11797 PE=3 SV=1
ENSSSCG00000027300	777	0.94	0.58	0.8	0	0	0	-5.00947	0.00717711	0.0313474	TNP2	P29258.1	RecName: Full=Nuclear transition protein 2; Short=TP-2; Short=TP2 [Sus scrofa]	GO:0007341;GO:0007340;GO:0000786;GO:0030154;GO:0003677;GO:0005634;GO:0010954;GO:0035093;GO:0008270;GO:0007283;GO:0007275;GO:0046872	penetration of zona pellucida;acrosome reaction;nucleosome;cell differentiation;DNA binding;nucleus;positive regulation of protein processing;spermatogenesis, exchange of chromosomal proteins;zinc ion binding;spermatogenesis;multicellular organism development;metal ion binding	K19925	TNP2	http://www.genome.jp/dbget-bin/www_bget?ko:K19925	-	-	-	-	sp|P29258|STP2_PIG	Nuclear transition protein 2 OS=Sus scrofa OX=9823 GN=TNP2 PE=2 SV=1
ENSSSCG00000035400	4631	13.17	14.43	12.26	5.7	5.69	6.06	-1.20607	6.26871e-23	5.7118e-21	YPEL2	OPJ78504.1;XP_036692351.1;XP_032472294.1	protein yippee-like 2 [Patagioenas fasciata monilis];protein yippee-like 2 isoform X1 [Balaenoptera musculus];protein yippee-like 2 isoform X1 [Phocoena sinus]	GO:0046872	metal ion binding	-	-	-	-	-	KOG3399	Predicted Yippee-type zinc-binding protein	sp|Q2YDI3|YPEL2_BOVIN	Protein yippee-like 2 OS=Bos taurus OX=9913 GN=YPEL2 PE=3 SV=1
ENSSSCG00000021053	3517	2.02	1.7	2.42	1.3	0.8	0.35	-1.35995	0.000802354	0.00473089	GIPR	XP_020950238.1;XP_028018839.1;XP_020950239.1;XP_020950237.1	gastric inhibitory polypeptide receptor isoform X2 [Sus scrofa];gastric inhibitory polypeptide receptor isoform X2 [Balaenoptera acutorostrata scammoni];gastric inhibitory polypeptide receptor isoform X3 [Sus scrofa];gastric inhibitory polypeptide receptor isoform X1 [Sus scrofa]	GO:0007166;GO:0016021;GO:0016519;GO:0005886	cell surface receptor signaling pathway;integral component of membrane;gastric inhibitory peptide receptor activity;plasma membrane	K04580	GIPR	http://www.genome.jp/dbget-bin/www_bget?ko:K04580	cAMP signaling pathway;Neuroactive ligand-receptor interaction	ko04024,ko04080	-	-	sp|P48546|GIPR_HUMAN	Gastric inhibitory polypeptide receptor OS=Homo sapiens OX=9606 GN=GIPR PE=1 SV=1
novel.20191	1026	0	0	0	2.82	2.61	2.48	7.25693	6.00362e-08	8.80386e-07	-	-	-	-	-	-	-	-	-	-	-	-	-	-
ENSSSCG00000030300	492	476.74	421.86	384.82	982.04	1055.19	917.15	1.16966	1.26883e-31	2.07168e-29	MT2B	ELK15400.1	hypothetical protein PAL_GLEAN10011060 [Pteropus alecto]	GO:0046872	metal ion binding	K14739	MT1_2	http://www.genome.jp/dbget-bin/www_bget?ko:K14739	Longevity regulating pathway - worm;Mineral absorption	ko04212,ko04978	-	-	sp|P79380|MT2B_PIG	Metallothionein-2B OS=Sus scrofa OX=9823 GN=MT2B PE=3 SV=2
ENSSSCG00000051427	999	0.6	0.3	0.92	4.41	2.16	2.38	1.99922	0.000935798	0.00542437	-	XP_020946487.1	uncharacterized protein LOC110260487 [Sus scrofa]	-	-	-	-	-	-	-	-	-	-	-
novel.2232	237	17.05	15.47	11.29	124.43	139.39	70.88	2.90985	0.00301175	0.0148485	-	XP_020925910.1	vesicle-trafficking protein SEC22a isoform X4 [Sus scrofa]	-	-	K09228	KRAB	http://www.genome.jp/dbget-bin/www_bget?ko:K09228	-	-	-	-	-	-
ENSSSCG00000011030	10828	3.21	2.78	2.22	0.34	0.43	0.73	-2.34926	2.20413e-18	1.30786e-16	CUBN	F1RWC3.3	RecName: Full=Cubilin; AltName: Full=Intrinsic factor-cobalamin receptor; Flags: Precursor [Sus scrofa]	GO:0005509;GO:0038024;GO:0005765;GO:0005768;GO:0016324;GO:0005886;GO:0005905;GO:0031419;GO:0015031;GO:0008203	calcium ion binding;cargo receptor activity;lysosomal membrane;endosome;apical plasma membrane;plasma membrane;clathrin-coated pit;cobalamin binding;protein transport;cholesterol metabolic process	K14616	CUBN	http://www.genome.jp/dbget-bin/www_bget?ko:K14616	Vitamin digestion and absorption	ko04977	KOG4292	Cubilin, multiligand receptor mediating cobalamin absorption	sp|F1RWC3|CUBN_PIG	Cubilin OS=Sus scrofa OX=9823 GN=CUBN PE=1 SV=3
ENSSSCG00000038726	821	11.17	16.59	12.91	36.87	25.62	24.77	1.07354	1.2577e-05	0.000116784	RANGRF	NP_001230298.1;XP_020921825.1	ran guanine nucleotide release factor isoform 1 [Sus scrofa];ran guanine nucleotide release factor isoform X2 [Sus scrofa]	GO:0005901;GO:0032527;GO:0044325;GO:0098905;GO:2000649;GO:1903078;GO:0014704;GO:0005085;GO:0005829;GO:0098909;GO:0006888;GO:0017080;GO:0005654;GO:1900825;GO:0090226;GO:0031267;GO:0015031;GO:2000010;GO:0005791	caveola;protein exit from endoplasmic reticulum;transmembrane transporter binding;regulation of bundle of His cell action potential;regulation of sodium ion transmembrane transporter activity;positive regulation of protein localization to plasma membrane;intercalated disc;guanyl-nucleotide exchange factor activity;cytosol;regulation of cardiac muscle cell action potential involved in regulation o…	-	-	-	-	-	KOG3329	RAN guanine nucleotide release factor	sp|Q32PE2|MOG1_BOVIN	Ran guanine nucleotide release factor OS=Bos taurus OX=9913 GN=RANGRF PE=2 SV=1
ENSSSCG00000038125	1933	5.71	6.91	5.68	4.77	5.17	3.77	-1.01172	6.38328e-06	6.27191e-05	NUP210L	XP_020945454.1	nuclear pore membrane glycoprotein 210-like [Sus scrofa]	GO:0016021;GO:0005643	integral component of membrane;nuclear pore	K14314	NUP210,GP210	http://www.genome.jp/dbget-bin/www_bget?ko:K14314	Nucleocytoplasmic transport	ko03013	KOG1833	Nuclear pore complex, gp210 component	sp|Q5VU65|P210L_HUMAN	Nuclear pore membrane glycoprotein 210-like OS=Homo sapiens OX=9606 GN=NUP210L PE=2 SV=1
ENSSSCG00000021902	3136	12.25	10.34	14.82	2.24	3.31	3.21	-2.10171	1.33952e-25	1.48127e-23	GABRP	XP_020932600.1;XP_003134108.1	gamma-aminobutyric acid receptor subunit pi isoform X2 [Sus scrofa];gamma-aminobutyric acid receptor subunit pi isoform X1 [Sus scrofa]	GO:0006821;GO:1902476;GO:0034220;GO:0005254;GO:0045202;GO:0043005;GO:0004890;GO:0007165;GO:0045211;GO:1902711;GO:0007268;GO:0042391;GO:0005887;GO:0034707;GO:0050877;GO:0030594;GO:0005230	chloride transport;chloride transmembrane transport;ion transmembrane transport;chloride channel activity;synapse;neuron projection;GABA-A receptor activity;signal transduction;postsynaptic membrane;GABA-A receptor complex;chemical synaptic transmission;regulation of membrane potential;integral component of plasma membrane;chloride channel complex;nervous system process;neurotransmitter receptor …	K05189	GABRP	http://www.genome.jp/dbget-bin/www_bget?ko:K05189	Neuroactive ligand-receptor interaction;GABAergic synapse;Retrograde endocannabinoid signaling	ko04080,ko04727,ko04723	-	-	sp|Q5EA06|GBRP_BOVIN	Gamma-aminobutyric acid receptor subunit pi OS=Bos taurus OX=9913 GN=GABRP PE=2 SV=1
novel.9202	454	50.87	26.78	22.18	12.55	12.82	11.78	-1.43045	0.000263621	0.00178546	RPLP1	XP_036696374.1	60S acidic ribosomal protein P1-like [Balaenoptera musculus]	GO:0003735;GO:0006414;GO:0005840	structural constituent of ribosome;translational elongation;ribosome	K02942	RP-LP1,RPLP1	http://www.genome.jp/dbget-bin/www_bget?ko:K02942	Ribosome	ko03010	KOG1762	60s acidic ribosomal protein P1	sp|Q56K14|RLA1_BOVIN	60S acidic ribosomal protein P1 OS=Bos taurus OX=9913 GN=RPLP1 PE=3 SV=1
ENSSSCG00000020737	2494	0.28	0.27	0.34	0.71	1.32	0.8	1.64083	0.00576889	0.0258606	ZNRD2	XP_020938511.1	Sjoegren syndrome/scleroderma autoantigen 1 [Sus scrofa]	-	-	-	-	-	-	-	-	-	sp|O60232|ZNRD2_HUMAN	Protein ZNRD2 OS=Homo sapiens OX=9606 GN=ZNRD2 PE=1 SV=1
novel.7747	691	0	0	0	2.06	1.09	1.84	5.69225	0.00048494	0.003054	-	TEA25629.1	hypothetical protein DBR06_SOUSAS2510043, partial [Sousa chinensis]	GO:0038023	signaling receptor activity	-	-	-	-	-	-	-	-	-
ENSSSCG00000012030	2095	16.54	17.68	19.6	4.2	6.63	5.66	-1.71384	1.48445e-18	8.98351e-17	CLDN8	NP_001155118.1	claudin-8 [Sus scrofa]	GO:0005198;GO:0016021;GO:0005886;GO:0005923	structural molecule activity;integral component of membrane;plasma membrane;bicellular tight junction	K06087	CLDN	http://www.genome.jp/dbget-bin/www_bget?ko:K06087	Tight junction;Cell adhesion molecules;Leukocyte transendothelial migration	ko04530,ko04514,ko04670	-	-	sp|Q9Z260|CLD8_MOUSE	Claudin-8 OS=Mus musculus OX=10090 GN=Cldn8 PE=1 SV=1
ENSSSCG00000000116	597	62.38	63.87	59.34	183.79	127.38	127.64	1.21814	1.41231e-12	4.36577e-11	POLR2F	EPY88363.1;XP_006757479.2	hypothetical protein CB1_000175019 [Camelus ferus];PREDICTED: DNA-directed RNA polymerases I, II, and III subunit RPABC2 [Myotis davidii]	GO:0003899;GO:0006360;GO:0005736;GO:0006366;GO:0006351;GO:0005654;GO:0005634;GO:0005666;GO:0003677;GO:0006383;GO:0005665;GO:0001650	DNA-directed 5'-3' RNA polymerase activity;transcription by RNA polymerase I;RNA polymerase I complex;transcription by RNA polymerase II;transcription, DNA-templated;nucleoplasm;nucleus;RNA polymerase III complex;DNA binding;transcription by RNA polymerase III;RNA polymerase II, core complex;fibrillar center	K03014	RPB6,POLR2F	http://www.genome.jp/dbget-bin/www_bget?ko:K03014	RNA polymerase;Cytosolic DNA-sensing pathway	ko03020,ko04623	KOG3405	RNA polymerase subunit K	sp|P61219|RPAB2_MOUSE;sp|Q32PE0|RPAB2_BOVIN;sp|P61217|RPAB2_CRIGR	DNA-directed RNA polymerases I, II, and III subunit RPABC2 OS=Mus musculus OX=10090 GN=Polr2f PE=2 SV=1;DNA-directed RNA polymerases I, II, and III subunit RPABC2 OS=Bos taurus OX=9913 GN=POLR2F PE=1 SV=1;DNA-directed RNA polymerases I, II, and III subunit RPABC2 OS=Cricetulus griseus OX=10029 GN=POLR2F PE=2 SV=1
ENSSSCG00000033385	7094	57.77	60.09	54.92	21.74	21.35	23.87	-1.30256	2.19259e-34	4.30172e-32	Kiaa1671	KAF6278044.1;XP_020928975.1;BAB33341.1	hypothetical protein mRhiFer1_007319 [Rhinolophus ferrumequinum];LOW QUALITY PROTEIN: uncharacterized protein KIAA1671 homolog [Sus scrofa];KIAA1671 protein, partial [Homo sapiens]	-	-	-	-	-	-	-	-	-	sp|Q8BRV5|K1671_MOUSE;sp|Q9BY89|K1671_HUMAN	Uncharacterized protein KIAA1671 OS=Mus musculus OX=10090 GN=Kiaa1671 PE=2 SV=1;Uncharacterized protein KIAA1671 OS=Homo sapiens OX=9606 GN=KIAA1671 PE=1 SV=2
ENSSSCG00000002504	2848	19.41	13.27	7.35	9.29	13.26	2.09	-1.6131	5.35335e-12	1.53039e-10	AK7	XP_020955334.1;XP_020955337.1	adenylate kinase 7 isoform X1 [Sus scrofa];adenylate kinase 7 isoform X4 [Sus scrofa]	GO:0016301;GO:0009142;GO:0004550;GO:0005524;GO:0004127;GO:0004017	kinase activity;nucleoside triphosphate biosynthetic process;nucleoside diphosphate kinase activity;ATP binding;cytidylate kinase activity;adenylate kinase activity	K00939	adk,AK	http://www.genome.jp/dbget-bin/www_bget?ko:K00939	Thiamine metabolism;Purine metabolism	ko00730,ko00230	-	-	sp|Q96M32|KAD7_HUMAN	Adenylate kinase 7 OS=Homo sapiens OX=9606 GN=AK7 PE=1 SV=3
ENSSSCG00000013110	1685	4.98	6.24	4.32	13.32	11.46	13.39	1.29196	5.94699e-09	1.03416e-07	TMEM109	XP_003122718.1	transmembrane protein 109 [Sus scrofa]	GO:0060548;GO:0071480;GO:0016021	negative regulation of cell death;cellular response to gamma radiation;integral component of membrane	-	-	-	-	-	-	-	sp|O77751|TM109_RABIT	Transmembrane protein 109 OS=Oryctolagus cuniculus OX=9986 GN=TMEM109 PE=1 SV=1
ENSSSCG00000004789	5817	55.83	51.22	48.91	22.26	23.64	28.67	-1.06266	2.64279e-16	1.26812e-14	THBS1	NP_001231465.1	thrombospondin-1 precursor [Sus scrofa]	GO:0051918;GO:0070051;GO:0002544;GO:0050921;GO:0007155;GO:0032760;GO:0002040;GO:0043652;GO:0016525;GO:0007050;GO:0006955;GO:1903671;GO:2000379;GO:0009897;GO:0001786;GO:0070052;GO:0043154;GO:0005615;GO:0032695;GO:0030511;GO:0002605;GO:0008201;GO:0048661;GO:0005178;GO:0000187;GO:0031091;GO:0010757;GO:0002581;GO:0031012;GO:1903588;GO:0016477;GO:0030169;GO:0010754;GO:0062023;GO:0010751;GO:2001027;GO:…	negative regulation of fibrinolysis;fibrinogen binding;chronic inflammatory response;positive regulation of chemotaxis;cell adhesion;positive regulation of tumor necrosis factor production;sprouting angiogenesis;engulfment of apoptotic cell;negative regulation of angiogenesis;regulation of cell cycle;immune response;negative regulation of sprouting angiogenesis;positive regulation of reactive oxy…	K16857	THBS1	http://www.genome.jp/dbget-bin/www_bget?ko:K16857	p53 signaling pathway;Focal adhesion;Phagosome;PI3K-Akt signaling pathway;Rap1 signaling pathway;TGF-beta signaling pathway;ECM-receptor interaction	ko04115,ko04510,ko04145,ko04151,ko04015,ko04350,ko04512	-	-	sp|P07996|TSP1_HUMAN	Thrombospondin-1 OS=Homo sapiens OX=9606 GN=THBS1 PE=1 SV=2
ENSSSCG00000033009	4588	2.45	2.42	3.01	0.55	0.42	0.88	-2.07333	3.7768e-11	9.45289e-10	GCNT2	XP_005665618.1;XP_024603336.1;XP_024603335.1	N-acetyllactosaminide beta-1,6-N-acetylglucosaminyl-transferase isoform X1 [Sus scrofa];N-acetyllactosaminide beta-1,6-N-acetylglucosaminyl-transferase isoform X4 [Neophocaena asiaeorientalis asiaeorientalis];N-acetyllactosaminide beta-1,6-N-acetylglucosaminyl-transferase isoform X3 [Neophocaena asiaeorientalis asiaeorientalis]	GO:0034116;GO:0008109;GO:0007179;GO:0030335;GO:0051897;GO:0000139;GO:0070374;GO:0016021;GO:0006486;GO:0010718;GO:0010812;GO:0016757;GO:0036438;GO:0010608	positive regulation of heterotypic cell-cell adhesion;N-acetyllactosaminide beta-1,6-N-acetylglucosaminyltransferase activity;transforming growth factor beta receptor signaling pathway;positive regulation of cell migration;positive regulation of protein kinase B signaling;Golgi membrane;positive regulation of ERK1 and ERK2 cascade;integral component of membrane;protein glycosylation;positive regu…	K00742	GCNT2	http://www.genome.jp/dbget-bin/www_bget?ko:K00742	Glycosphingolipid biosynthesis - lacto and neolacto series	ko00601	-	-	sp|P97402|GCNT2_MOUSE;sp|Q8N0V5|GNT2A_HUMAN	N-acetyllactosaminide beta-1,6-N-acetylglucosaminyl-transferase OS=Mus musculus OX=10090 GN=Gcnt2 PE=2 SV=2;N-acetyllactosaminide beta-1,6-N-acetylglucosaminyl-transferase OS=Homo sapiens OX=9606 GN=GCNT2 PE=1 SV=1
ENSSSCG00000032288	3878	90.51	95.63	103.57	48.2	50.16	44.73	-1.01018	2.02062e-29	2.90874e-27	SLC20A1	EAW73598.1;XP_020942682.1	solute carrier family 20 (phosphate transporter), member 1, isoform CRA_b [Homo sapiens];sodium-dependent phosphate transporter 1 isoform X2 [Sus scrofa]	GO:0015293;GO:0016021;GO:0005315;GO:0006817	symporter activity;integral component of membrane;inorganic phosphate transmembrane transporter activity;phosphate ion transport	K14640	SLC20A,PIT	http://www.genome.jp/dbget-bin/www_bget?ko:K14640	-	-	-	-	sp|O97596|S20A1_FELCA	Sodium-dependent phosphate transporter 1 OS=Felis catus OX=9685 GN=Slc20a1 PE=2 SV=2
ENSSSCG00000001505	504	18.2	25.53	19.23	63.05	42.82	59.18	1.25847	1.5399e-07	2.09639e-06	PFDN6	XP_005665938.1	prefoldin subunit 6 isoform X1 [Sus scrofa]	GO:0051087;GO:0005737;GO:0001540;GO:0051082;GO:0016272;GO:0051131;GO:1905907;GO:0006457	chaperone binding;cytoplasm;amyloid-beta binding;unfolded protein binding;prefoldin complex;chaperone-mediated protein complex assembly;negative regulation of amyloid fibril formation;protein folding	K04798	pfdB,PFDN6	http://www.genome.jp/dbget-bin/www_bget?ko:K04798	-	-	KOG3478	Prefoldin subunit 6, KE2 family	sp|O15212|PFD6_HUMAN;sp|Q03958|PFD6_MOUSE	Prefoldin subunit 6 OS=Homo sapiens OX=9606 GN=PFDN6 PE=1 SV=1;Prefoldin subunit 6 OS=Mus musculus OX=10090 GN=Pfdn6 PE=1 SV=1
ENSSSCG00000008949	1622	5.61	6.04	7.47	1.94	4.05	4.1	-1.15726	0.000199308	0.00138933	AFP	NP_999482.1	alpha-fetoprotein precursor [Sus scrofa]	GO:0042448;GO:0060395;GO:0001542;GO:0005615;GO:0005737	progesterone metabolic process;SMAD protein signal transduction;ovulation from ovarian follicle;extracellular space;cytoplasm	K16144	AFP	http://www.genome.jp/dbget-bin/www_bget?ko:K16144	Hippo signaling pathway	ko04390	-	-	sp|Q8MJ76|FETA_PIG	Alpha-fetoprotein OS=Sus scrofa OX=9823 GN=AFP PE=2 SV=1
novel.18279	273	2.84	7.59	9.24	81.44	42.89	15.84	2.56692	0.00980867	0.040735	-	XP_020945460.1	CREB-regulated transcription coactivator 2 isoform X3 [Sus scrofa]	-	-	K09228	KRAB	http://www.genome.jp/dbget-bin/www_bget?ko:K09228	-	-	-	-	-	-
ENSSSCG00000014827	1837	0.4	0.7	0.94	0.23	0	0.13	-2.52543	0.00946571	0.0395062	PLEKHB1	XP_005667152.2;XP_023557919.1;XP_006073389.1;XP_017914857.1	pleckstrin homology domain-containing family B member 1 isoform X1 [Sus scrofa];pleckstrin homology domain-containing family B member 1 isoform X4 [Octodon degus];pleckstrin homology domain-containing family B member 1 isoform X1 [Bubalus bubalis];PREDICTED: pleckstrin homology domain-containing family B member 1 isoform X1 [Capra hircus]	GO:0016021	integral component of membrane	K23857	PLEKHB	http://www.genome.jp/dbget-bin/www_bget?ko:K23857	-	-	-	-	sp|Q9UF11|PKHB1_HUMAN	Pleckstrin homology domain-containing family B member 1 OS=Homo sapiens OX=9606 GN=PLEKHB1 PE=1 SV=1
ENSSSCG00000005224	6654	6.89	6.83	6.53	3.51	2.95	3.52	-1.02163	6.57394e-12	1.8532e-10	GLIS3	ELK07029.1;XP_020930038.1	Zinc finger protein GLIS3, partial [Pteropus alecto];zinc finger protein GLIS3 isoform X1 [Sus scrofa]	GO:0005634;GO:0046872;GO:0006357;GO:0000977	nucleus;metal ion binding;regulation of transcription by RNA polymerase II;RNA polymerase II transcription regulatory region sequence-specific DNA binding	K09232	GLIS1_3	http://www.genome.jp/dbget-bin/www_bget?ko:K09232	-	-	-	-	sp|Q8NEA6|GLIS3_HUMAN	Zinc finger protein GLIS3 OS=Homo sapiens OX=9606 GN=GLIS3 PE=1 SV=5
ENSSSCG00000038257	3260	0.81	1.3	1.29	0.35	0.59	0.49	-1.21689	0.00704324	0.0308512	SGCZ	XP_026364255.1;NP_001138316.1;XP_030348520.1	zeta-sarcoglycan isoform X2 [Ursus arctos horribilis];zeta-sarcoglycan [Sus scrofa];zeta-sarcoglycan isoform X6 [Strigops habroptila]	GO:0042383;GO:0005856;GO:0016012;GO:0016021	sarcolemma;cytoskeleton;sarcoglycan complex;integral component of membrane	-	-	-	-	-	-	-	sp|Q8BX51|SGCZ_MOUSE;sp|Q96LD1|SGCZ_HUMAN	Zeta-sarcoglycan OS=Mus musculus OX=10090 GN=Sgcz PE=2 SV=1;Zeta-sarcoglycan OS=Homo sapiens OX=9606 GN=SGCZ PE=2 SV=1
ENSSSCG00000015241	2063	50.36	50.38	51.07	10.71	10.52	14.9	-2.04745	1.94246e-34	3.84196e-32	TMEM45B	XP_020918811.1	transmembrane protein 45B [Sus scrofa]	GO:0016021	integral component of membrane	-	-	-	-	-	-	-	sp|Q3T130|TM45B_BOVIN	Transmembrane protein 45B OS=Bos taurus OX=9913 GN=TMEM45B PE=2 SV=1
ENSSSCG00000003599	1722	1.35	1.62	1.85	0.64	0.51	0.28	-1.77529	0.00160603	0.0086711	ODC1	XP_020951430.1	ornithine decarboxylase-like [Sus scrofa]	GO:0003824;GO:0006596	catalytic activity;polyamine biosynthetic process	K01581	E4.1.1.17,ODC1,speC,speF	http://www.genome.jp/dbget-bin/www_bget?ko:K01581	Arginine and proline metabolism;Glutathione metabolism	ko00330,ko00480	KOG0622	Ornithine decarboxylase	sp|P11926|DCOR_HUMAN	Ornithine decarboxylase OS=Homo sapiens OX=9606 GN=ODC1 PE=1 SV=2
ENSSSCG00000025876	1856	20.61	18.96	26.32	9.74	8.47	10.26	-1.0559	1.16665e-10	2.66751e-09	PBLD	XP_003483533.3;XP_020929188.1	phenazine biosynthesis-like domain-containing protein isoform X2 [Sus scrofa];phenazine biosynthesis-like domain-containing protein isoform X3 [Sus scrofa]	GO:0009058;GO:0003824;GO:0060392;GO:0042802;GO:0030512;GO:0070062;GO:0016021;GO:0016853;GO:0005737;GO:0030277;GO:0010719;GO:0060394;GO:0010633;GO:0050680	biosynthetic process;catalytic activity;negative regulation of SMAD protein signal transduction;identical protein binding;negative regulation of transforming growth factor beta receptor signaling pathway;extracellular exosome;integral component of membrane;isomerase activity;cytoplasm;maintenance of gastrointestinal epithelium;negative regulation of epithelial to mesenchymal transition;negative r…	-	-	-	-	-	KOG3033	Predicted PhzC/PhzF-type epimerase	sp|P30039|PBLD_HUMAN	Phenazine biosynthesis-like domain-containing protein OS=Homo sapiens OX=9606 GN=PBLD PE=1 SV=2
ENSSSCG00000010753	3418	0.28	0.56	0.68	0.15	0.06	0.13	-2.1667	0.00342719	0.0166023	CLRN3	XP_003359446.1	clarin-3 [Sus scrofa]	GO:0016021	integral component of membrane	K23841	CLRN	http://www.genome.jp/dbget-bin/www_bget?ko:K23841	-	-	-	-	sp|Q8NCR9|CLRN3_HUMAN	Clarin-3 OS=Homo sapiens OX=9606 GN=CLRN3 PE=1 SV=1
ENSSSCG00000033015	2432	9.51	9.51	6.75	4.13	2.44	4.5	-1.21725	5.02758e-06	5.04652e-05	B3GNT7	XP_003483802.1	UDP-GlcNAc:betaGal beta-1,3-N-acetylglucosaminyltransferase 7 [Sus scrofa]	GO:0016758;GO:0000139;GO:0016021;GO:0006486	hexosyltransferase activity;Golgi membrane;integral component of membrane;protein glycosylation	K09664	B3GNT7	http://www.genome.jp/dbget-bin/www_bget?ko:K09664	Glycosaminoglycan biosynthesis - keratan sulfate	ko00533	-	-	sp|Q8NFL0|B3GN7_HUMAN	UDP-GlcNAc:betaGal beta-1,3-N-acetylglucosaminyltransferase 7 OS=Homo sapiens OX=9606 GN=B3GNT7 PE=1 SV=1
ENSSSCG00000023627	4694	1.31	1.16	1.37	0.1	0.16	0.14	-3.17506	3.41918e-11	8.65575e-10	-	-	-	-	-	-	-	-	-	-	-	-	-	-
ENSSSCG00000044499	3842	0.08	0	0	0.31	0.18	0.37	3.4196	0.00457641	0.0213367	HIF1AN	KAF4019173.1	hypothetical protein G4228_010761 [Cervus hanglu yarkandensis]	GO:0016706;GO:0061418;GO:0042803;GO:0005112;GO:0019826;GO:0036138;GO:0036140;GO:0036139;GO:0071532;GO:0048471;GO:0102113;GO:0045663;GO:2001214;GO:0005737;GO:0061428;GO:0008270;GO:0008198;GO:0031406;GO:0005829;GO:0045746;GO:0005654;GO:0051059;GO:0042265;GO:0042264	2-oxoglutarate-dependent dioxygenase activity;regulation of transcription from RNA polymerase II promoter in response to hypoxia;protein homodimerization activity;Notch binding;oxygen sensor activity;peptidyl-histidine hydroxylation;peptidyl-asparagine 3-dioxygenase activity;peptidyl-histidine dioxygenase activity;ankyrin repeat binding;perinuclear region of cytoplasm;hypoxia-inducible factor-asp…	K18055	HIF1AN	http://www.genome.jp/dbget-bin/www_bget?ko:K18055	-	-	KOG2132	Uncharacterized conserved protein, contains JmjC domain	sp|Q9NWT6|HIF1N_HUMAN	Hypoxia-inducible factor 1-alpha inhibitor OS=Homo sapiens OX=9606 GN=HIF1AN PE=1 SV=2
ENSSSCG00000017356	5406	1.02	0.62	1.19	0.44	0.31	0.29	-1.45639	0.00041841	0.00267659	FAM171A2	XP_020922526.1	protein FAM171A2 isoform X3 [Sus scrofa]	GO:0016021	integral component of membrane	-	-	-	-	-	-	-	sp|A2A699|F1712_MOUSE	Protein FAM171A2 OS=Mus musculus OX=10090 GN=Fam171a2 PE=1 SV=1
ENSSSCG00000051629	5773	0.18	0.1	0.1	0.42	0.37	0.36	1.62982	0.00543571	0.0246211	-	-	-	-	-	-	-	-	-	-	-	-	-	-
ENSSSCG00000030408	4290	67.86	71.79	75.85	34.82	37.09	21.18	-1.22103	4.87361e-16	2.27136e-14	DDX58	XP_020919714.1;XP_020919713.1	probable ATP-dependent RNA helicase DDX58 isoform X2 [Sus scrofa];probable ATP-dependent RNA helicase DDX58 isoform X1 [Sus scrofa]	GO:0002230;GO:0140374;GO:0032587;GO:0030334;GO:1990904;GO:0003725;GO:0005923;GO:0043330;GO:0009615;GO:0008270;GO:0005524;GO:0005737;GO:0016787;GO:0003724;GO:0039529;GO:0002735;GO:0015629;GO:0032760;GO:0032755;GO:0045087;GO:0071360;GO:0060760;GO:0032727;GO:0051607;GO:0003727;GO:0032728;GO:0003723	positive regulation of defense response to virus by host;antiviral innate immune response;ruffle membrane;regulation of cell migration;ribonucleoprotein complex;double-stranded RNA binding;bicellular tight junction;response to exogenous dsRNA;response to virus;zinc ion binding;ATP binding;cytoplasm;hydrolase activity;RNA helicase activity;RIG-I signaling pathway;positive regulation of myeloid den…	K12646	DDX58,RIG-I	http://www.genome.jp/dbget-bin/www_bget?ko:K12646	NF-kappa B signaling pathway;Cytosolic DNA-sensing pathway;RIG-I-like receptor signaling pathway	ko04064,ko04623,ko04622	KOG0701	dsRNA-specific nuclease Dicer and related ribonucleases	sp|Q9GLV6|DDX58_PIG	Antiviral innate immune response receptor RIG-I OS=Sus scrofa OX=9823 GN=DDX58 PE=2 SV=1
ENSSSCG00000015664	3645	15.69	15.4	15.77	5.9	9.09	8.29	-1.03743	8.15781e-12	2.26815e-10	CD55	NP_998980.1;XP_020957831.1;XP_020957833.1;XP_020957820.1;AAG14413.1	complement decay-accelerating factor precursor [Sus scrofa];complement decay-accelerating factor isoform X11 [Sus scrofa];complement decay-accelerating factor isoform X13 [Sus scrofa];complement decay-accelerating factor isoform X1 [Sus scrofa];decay-accelerating factor CD55 [Sus scrofa]	GO:0016021;GO:0097225	integral component of membrane;sperm midpiece	K04006	DAF,CD55	http://www.genome.jp/dbget-bin/www_bget?ko:K04006	Complement and coagulation cascades;Hematopoietic cell lineage	ko04610,ko04640	KOG4297	C-type lectin	sp|P08174|DAF_HUMAN	Complement decay-accelerating factor OS=Homo sapiens OX=9606 GN=CD55 PE=1 SV=4
novel.1348	553	3.55	6.91	5.23	1.68	2.05	8.07	-1.63641	4.46147e-08	6.69165e-07	-	KAF6425223.1;XP_032977905.1;ABR01162.1	hypothetical protein HJG59_009266 [Molossus molossus];uncharacterized protein LOC117031518 [Rhinolophus ferrumequinum];endonuclease/reverse transcriptase [Sus scrofa]	GO:0005509;GO:0004519;GO:0006869;GO:0034361;GO:0005905;GO:0003964;GO:0016021;GO:0030229;GO:0008203	calcium ion binding;endonuclease activity;lipid transport;very-low-density lipoprotein particle;clathrin-coated pit;RNA-directed DNA polymerase activity;integral component of membrane;very-low-density lipoprotein particle receptor activity;cholesterol metabolic process	K20053	VLDLR	http://www.genome.jp/dbget-bin/www_bget?ko:K20053	-	-	-	-	sp|O00370|LORF2_HUMAN	LINE-1 retrotransposable element ORF2 protein OS=Homo sapiens OX=9606 PE=1 SV=1
ENSSSCG00000015135	9915	10.97	10.01	9.07	3.51	3.25	5.33	-1.34553	4.74583e-13	1.55812e-11	SORL1	XP_020918673.1;XP_020918670.1;XP_020918668.1	sortilin-related receptor isoform X4 [Sus scrofa];sortilin-related receptor isoform X2 [Sus scrofa];sortilin-related receptor isoform X1 [Sus scrofa]	GO:0031901;GO:0030658;GO:0032585;GO:0000139;GO:0055038;GO:0005576;GO:0005886;GO:0016021;GO:0005789;GO:0006897	early endosome membrane;transport vesicle membrane;multivesicular body membrane;Golgi membrane;recycling endosome membrane;extracellular region;plasma membrane;integral component of membrane;endoplasmic reticulum membrane;endocytosis	K24498	SORL1	http://www.genome.jp/dbget-bin/www_bget?ko:K24498	-	-	-	-	sp|Q92673|SORL_HUMAN	Sortilin-related receptor OS=Homo sapiens OX=9606 GN=SORL1 PE=1 SV=2
novel.8850	271	99.23	94.98	105.27	311.18	339.53	298.79	1.43035	5.27189e-06	5.27145e-05	-	XP_020945460.1	CREB-regulated transcription coactivator 2 isoform X3 [Sus scrofa]	-	-	K09228	KRAB	http://www.genome.jp/dbget-bin/www_bget?ko:K09228	-	-	-	-	-	-
ENSSSCG00000029571	4330	1.4	1.89	1.59	0.59	1.1	0.74	-1.01083	0.00252509	0.0128113	AVIL	XP_005658919.1	advillin isoform X2 [Sus scrofa]	GO:0071933;GO:0051015;GO:0051016;GO:0010976;GO:0005884;GO:0060271;GO:0051014;GO:0005546;GO:0010592;GO:0008154;GO:0030027;GO:0007010;GO:0005925;GO:0005737;GO:0051693;GO:0015629;GO:1900480	Arp2/3 complex binding;actin filament binding;barbed-end actin filament capping;positive regulation of neuron projection development;actin filament;cilium assembly;actin filament severing;phosphatidylinositol-4,5-bisphosphate binding;positive regulation of lamellipodium assembly;actin polymerization or depolymerization;lamellipodium;cytoskeleton organization;focal adhesion;cytoplasm;actin filamen…	K08017	AVIL	http://www.genome.jp/dbget-bin/www_bget?ko:K08017	-	-	-	-	sp|O75366|AVIL_HUMAN	Advillin OS=Homo sapiens OX=9606 GN=AVIL PE=1 SV=3
ENSSSCG00000038718	1501	51.21	41.48	36.47	118.68	98.33	105.84	1.31717	3.4399e-20	2.51309e-18	ADRM1	XP_020933879.1;XP_020933878.1;XP_003787809.2;XP_032734750.1;KAF4023448.1	proteasomal ubiquitin receptor ADRM1 isoform X2 [Sus scrofa];proteasomal ubiquitin receptor ADRM1 isoform X1 [Sus scrofa];proteasomal ubiquitin receptor ADRM1 [Otolemur garnettii];proteasomal ubiquitin receptor ADRM1 isoform X2 [Lontra canadensis];hypothetical protein G4228_015161 [Cervus hanglu yarkandensis]	GO:0005737;GO:0005634;GO:0000502	cytoplasm;nucleus;proteasome complex	K06691	RPN13	http://www.genome.jp/dbget-bin/www_bget?ko:K06691	Proteasome	ko03050	KOG3037	Cell membrane glycoprotein	sp|A1L5A6|ADRM1_BOVIN;sp|Q98SH3|ADRM1_CHICK	Proteasomal ubiquitin receptor ADRM1 OS=Bos taurus OX=9913 GN=ADRM1 PE=2 SV=1;Proteasomal ubiquitin receptor ADRM1 OS=Gallus gallus OX=9031 GN=ADRM1 PE=2 SV=1
ENSSSCG00000029558	2860	0.71	0.46	0.69	0.03	0.13	0.13	-2.70566	0.000614258	0.00375563	EXTL1	XP_003356260.2	LOW QUALITY PROTEIN: exostosin-like 1 [Sus scrofa]	GO:0005789;GO:0006486;GO:0016021;GO:0016757	endoplasmic reticulum membrane;protein glycosylation;integral component of membrane;glycosyltransferase activity	K02368	EXTL1	http://www.genome.jp/dbget-bin/www_bget?ko:K02368	Glycosaminoglycan biosynthesis - heparan sulfate / heparin	ko00534	KOG1021	Acetylglucosaminyltransferase EXT1/exostosin 1	sp|Q92935|EXTL1_HUMAN	Exostosin-like 1 OS=Homo sapiens OX=9606 GN=EXTL1 PE=1 SV=2
ENSSSCG00000008491	1765	121.4	109	126.51	36.27	42.59	37.96	-1.61491	2.10392e-52	1.21867e-49	QPCT	XP_003481293.2	glutaminyl-peptide cyclotransferase [Sus scrofa]	GO:0017186;GO:0008235;GO:0016740;GO:0016603;GO:0008270	peptidyl-pyroglutamic acid biosynthetic process, using glutaminyl-peptide cyclotransferase;metalloexopeptidase activity;transferase activity;glutaminyl-peptide cyclotransferase activity;zinc ion binding	K00683	QPCT	http://www.genome.jp/dbget-bin/www_bget?ko:K00683	-	-	KOG3946	Glutaminyl cyclase	sp|Q16769|QPCT_HUMAN	Glutaminyl-peptide cyclotransferase OS=Homo sapiens OX=9606 GN=QPCT PE=1 SV=1
ENSSSCG00000049192	1554	4.6	3.32	5.37	2.92	1.37	0.31	-1.50528	0.00480352	0.0222464	-	ACV87314.1	IL-23, partial [Sus scrofa]	GO:0016021	integral component of membrane	-	-	-	-	-	-	-	-	-
ENSSSCG00000016877	4255	69.86	65.33	71.46	25.56	29.06	35.15	-1.18014	2.20792e-19	1.4636e-17	NNT	XP_020932652.1;XP_026956954.1	NAD(P) transhydrogenase, mitochondrial isoform X1 [Sus scrofa];NAD(P) transhydrogenase, mitochondrial isoform X3 [Lagenorhynchus obliquidens]	GO:0005743;GO:0016021;GO:0005739;GO:0008746;GO:1902600;GO:0050661;GO:0072593;GO:0051287;GO:0006740	mitochondrial inner membrane;integral component of membrane;mitochondrion;NAD(P)+ transhydrogenase activity;proton transmembrane transport;NADP binding;reactive oxygen species metabolic process;NAD binding;NADPH regeneration	K00323	NNT	http://www.genome.jp/dbget-bin/www_bget?ko:K00323	Nicotinate and nicotinamide metabolism	ko00760	-	-	sp|P11024|NNTM_BOVIN;sp|W5PFI3|NNTM_SHEEP	NAD(P) transhydrogenase, mitochondrial OS=Bos taurus OX=9913 GN=NNT PE=1 SV=3;NAD(P) transhydrogenase, mitochondrial OS=Ovis aries OX=9940 GN=NNT PE=1 SV=2
novel.19295	7272	3.3	3.54	3.37	1.35	1.36	1.9	-1.14357	2.84778e-08	4.44392e-07	-	EPQ10723.1	hypothetical protein D623_10003208 [Myotis brandtii]	-	-	-	-	-	-	-	-	-	-	-
ENSSSCG00000033834	3274	1.43	1.23	1.03	0.78	0.63	0.49	-1.36735	0.000308954	0.00205642	NDST4	XP_039079237.1;XP_020957318.1	bifunctional heparan sulfate N-deacetylase/N-sulfotransferase 4 [Hyaena hyaena];LOW QUALITY PROTEIN: bifunctional heparan sulfate N-deacetylase/N-sulfotransferase 4 [Sus scrofa]	GO:0015016;GO:0015014;GO:0000139;GO:0016021;GO:0005794;GO:0030210;GO:0016787;GO:0019213	[heparan sulfate]-glucosamine N-sulfotransferase activity;heparan sulfate proteoglycan biosynthetic process, polysaccharide chain biosynthetic process;Golgi membrane;integral component of membrane;Golgi apparatus;heparin biosynthetic process;hydrolase activity;deacetylase activity	K02579	NDST4	http://www.genome.jp/dbget-bin/www_bget?ko:K02579	Glycosaminoglycan biosynthesis - heparan sulfate / heparin	ko00534	-	-	sp|Q9H3R1|NDST4_HUMAN	Bifunctional heparan sulfate N-deacetylase/N-sulfotransferase 4 OS=Homo sapiens OX=9606 GN=NDST4 PE=2 SV=1
ENSSSCG00000015894	3636	61.35	56.67	59.6	13.26	14.14	20.97	-1.86739	7.45814e-28	9.70276e-26	DPP4	NP_999422.1	dipeptidyl peptidase 4 [Sus scrofa]	GO:0004252;GO:0030054;GO:0008239;GO:0016324;GO:0031258;GO:0007155;GO:0016021;GO:0045121	serine-type endopeptidase activity;cell junction;dipeptidyl-peptidase activity;apical plasma membrane;lamellipodium membrane;cell adhesion;integral component of membrane;membrane raft	K01278	DPP4,CD26	http://www.genome.jp/dbget-bin/www_bget?ko:K01278	Protein digestion and absorption	ko04974	KOG2100	Dipeptidyl aminopeptidase	sp|P22411|DPP4_PIG	Dipeptidyl peptidase 4 OS=Sus scrofa OX=9823 GN=DPP4 PE=1 SV=3
novel.1386	233	7.2	0	16.88	154.76	121.89	114.32	4.56731	0.000568557	0.00351063	-	XP_020925549.1	lysosome-associated membrane glycoprotein 3 isoform X1 [Sus scrofa]	-	-	K09228	KRAB	http://www.genome.jp/dbget-bin/www_bget?ko:K09228	-	-	-	-	-	-
ENSSSCG00000044610	6296	0.06	0.25	0.19	0.04	0	0	-3.47597	0.00582752	0.0260802	-	-	-	-	-	-	-	-	-	-	-	-	-	-
ENSSSCG00000016338	6034	1.6	1.84	1.76	0.84	0.83	0.83	-1.0867	7.83665e-06	7.57449e-05	PER2	XP_020930546.1;XP_020930550.1	period circadian protein homolog 2 isoform X1 [Sus scrofa];period circadian protein homolog 2 isoform X4 [Sus scrofa]	-	-	K02633	PER2	http://www.genome.jp/dbget-bin/www_bget?ko:K02633	Circadian entrainment;Circadian rhythm;Circadian rhythm - fly	ko04713,ko04710,ko04711	KOG3753	Circadian clock protein period	sp|O15055|PER2_HUMAN	Period circadian protein homolog 2 OS=Homo sapiens OX=9606 GN=PER2 PE=1 SV=2
novel.7388	8790	11.22	11.89	11.07	42.46	34.3	37.37	1.73723	1.43195e-56	9.9533e-54	pol	CAJ76246.1	polyprotein [Sus scrofa]	GO:0004523;GO:0019068;GO:0046718;GO:0004190;GO:0008270;GO:0075713;GO:0044826;GO:0015074;GO:0016020;GO:0016779;GO:0003676	RNA-DNA hybrid ribonuclease activity;virion assembly;viral entry into host cell;aspartic-type endopeptidase activity;zinc ion binding;establishment of integrated proviral latency;viral genome integration into host DNA;DNA integration;membrane;nucleotidyltransferase activity;nucleic acid binding	-	-	-	-	-	KOG0017	FOG: Transposon-encoded proteins with TYA, reverse transcriptase, integrase domains in various combinations	sp|P03359|POL_WMSV	Gag-Pol polyprotein OS=Woolly monkey sarcoma virus OX=11970 GN=pol PE=3 SV=2
ENSSSCG00000021588	1046	4.65	12.38	5.62	4.12	5	4.21	-1.45625	1.1191e-07	1.571e-06	DAPK2	XP_036049516.1;XP_020949051.1;XP_020948973.1;NP_001230492.1;XP_036909990.1	death-associated protein kinase 2 [Onychomys torridus];death-associated protein kinase 2 isoform X3 [Sus scrofa];death-associated protein kinase 2 isoform X1 [Sus scrofa];death-associated protein kinase 2 [Sus scrofa];death-associated protein kinase 2 isoform X6 [Sturnira hondurensis]	GO:0004674;GO:0004672;GO:0043065;GO:0035556;GO:0005634;GO:0005737;GO:0005524	protein serine/threonine kinase activity;protein kinase activity;positive regulation of apoptotic process;intracellular signal transduction;nucleus;cytoplasm;ATP binding	K08803	DAPK	http://www.genome.jp/dbget-bin/www_bget?ko:K08803	Autophagy - animal	ko04140	-	-	sp|Q8VDF3|DAPK2_MOUSE;sp|O43293|DAPK3_HUMAN	Death-associated protein kinase 2 OS=Mus musculus OX=10090 GN=Dapk2 PE=1 SV=1;Death-associated protein kinase 3 OS=Homo sapiens OX=9606 GN=DAPK3 PE=1 SV=1
ENSSSCG00000013297	2074	121.74	113.79	112.43	43.44	50.8	79.89	-1.05091	0.000977874	0.00564272	CD44	XP_003480758.1;XP_020940944.1;XP_020940941.1;XP_020940943.1;XP_020940945.1;XP_013849881.2	CD44 antigen isoform X9 [Sus scrofa];CD44 antigen isoform X11 [Sus scrofa];CD44 antigen isoform X7 [Sus scrofa];CD44 antigen isoform X10 [Sus scrofa];CD44 antigen isoform X12 [Sus scrofa];CD44 antigen isoform X6 [Sus scrofa]	GO:0005902;GO:0005540;GO:0016021;GO:0007155	microvillus;hyaluronic acid binding;integral component of membrane;cell adhesion	K06256	CD44	http://www.genome.jp/dbget-bin/www_bget?ko:K06256	ECM-receptor interaction;Hematopoietic cell lineage	ko04512,ko04640	-	-	sp|P16070|CD44_HUMAN;sp|Q29423|CD44_BOVIN;sp|Q05078|CD44_HORSE;sp|Q60522|CD44_MESAU	CD44 antigen OS=Homo sapiens OX=9606 GN=CD44 PE=1 SV=3;CD44 antigen OS=Bos taurus OX=9913 GN=CD44 PE=2 SV=1;CD44 antigen OS=Equus caballus OX=9796 GN=CD44 PE=2 SV=1;CD44 antigen OS=Mesocricetus auratus OX=10036 GN=CD44 PE=2 SV=1
novel.1189	228	0	13.94	6.58	222.09	165.83	57.38	4.59463	0.000681262	0.00410769	-	XP_020925549.1	lysosome-associated membrane glycoprotein 3 isoform X1 [Sus scrofa]	GO:0016021	integral component of membrane	K09228	KRAB	http://www.genome.jp/dbget-bin/www_bget?ko:K09228	-	-	-	-	-	-
ENSSSCG00000006624	1800	3.12	4.4	2.99	0.1	0.24	0.18	-4.39956	5.40161e-15	2.2425e-13	SELENBP1	XP_001929678.1;XP_013852604.1;XP_020945522.1	selenium-binding protein 1 isoform X3 [Sus scrofa];selenium-binding protein 1 isoform X2 [Sus scrofa];selenium-binding protein 1 isoform X1 [Sus scrofa]	GO:0005829;GO:0008430;GO:0070062;GO:0015031;GO:0001650;GO:0005615;GO:0018549;GO:0005730;GO:0016020	cytosol;selenium binding;extracellular exosome;protein transport;fibrillar center;extracellular space;methanethiol oxidase activity;nucleolus;membrane	K17285	SELENBP1	http://www.genome.jp/dbget-bin/www_bget?ko:K17285	Sulfur metabolism	ko00920	KOG0918	Selenium-binding protein	sp|Q2KJ32|SBP1_BOVIN;sp|Q13228|SBP1_HUMAN	Methanethiol oxidase OS=Bos taurus OX=9913 GN=SELENBP1 PE=1 SV=1;Methanethiol oxidase OS=Homo sapiens OX=9606 GN=SELENBP1 PE=1 SV=2
novel.2114	1495	1.27	0.66	1.74	0	0.17	0.49	-2.46467	0.00743877	0.0323162	-	-	-	-	-	-	-	-	-	-	-	-	-	-
novel.20235	1321	2.59	1.7	2.03	0.5	0.39	0.32	-2.46647	5.21833e-05	0.000421066	CLIC3	XP_020936903.1	chloride intracellular channel protein 3 [Sus scrofa]	GO:0005254;GO:0006821;GO:0006749;GO:0005737;GO:0005634;GO:0034707;GO:0016604	chloride channel activity;chloride transport;glutathione metabolic process;cytoplasm;nucleus;chloride channel complex;nuclear body	K05023	CLIC3	http://www.genome.jp/dbget-bin/www_bget?ko:K05023	-	-	-	-	sp|O95833|CLIC3_HUMAN	Chloride intracellular channel protein 3 OS=Homo sapiens OX=9606 GN=CLIC3 PE=1 SV=2
ENSSSCG00000037087	2364	0	0	0	0.47	0.26	0.22	5.72565	0.000408675	0.00262536	PRRT4	XP_020934570.1;XP_020934568.1	proline-rich transmembrane protein 4 isoform X3 [Sus scrofa];proline-rich transmembrane protein 4 isoform X1 [Sus scrofa]	GO:0016021	integral component of membrane	-	-	-	-	-	-	-	sp|C9JH25|PRRT4_HUMAN	Proline-rich transmembrane protein 4 OS=Homo sapiens OX=9606 GN=PRRT4 PE=2 SV=1
ENSSSCG00000004779	4214	1.18	0.94	1.24	0.28	0.38	0.25	-1.95525	2.51474e-06	2.69036e-05	PLCB2	XP_020953421.1	1-phosphatidylinositol 4,5-bisphosphate phosphodiesterase beta-2 isoform X1 [Sus scrofa]	-	-	K05858	PLCB	http://www.genome.jp/dbget-bin/www_bget?ko:K05858	Gap junction;Apelin signaling pathway;Calcium signaling pathway;Phosphatidylinositol signaling system;Phospholipase D signaling pathway;Rap1 signaling pathway;Sphingolipid signaling pathway;Wnt signaling pathway;cGMP-PKG signaling pathway;Inositol phosphate metabolism;Adrenergic signaling in cardiomyocytes;Vascular smooth muscle contraction;Axon regeneration;Carbohydrate digestion and absorption;…	ko04540,ko04371,ko04020,ko04070,ko04072,ko04015,ko04071,ko04310,ko04022,ko00562,ko04261,ko04270,ko04361,ko04973,ko04971,ko04972,ko04970,ko04925,ko04927,ko04915,ko04922,ko04929,ko04912,ko04935,ko04911,ko04916,ko04921,ko04928,ko04926,ko04924,ko04919,ko04918,ko04713,ko04961,ko04062,ko04621,ko04613,ko04611,ko04725,ko04728,ko04724,ko04730,ko04720,ko04723,ko04726,ko04750,ko04745,ko04742	KOG1265	Phospholipase C	sp|Q00722|PLCB2_HUMAN	1-phosphatidylinositol 4,5-bisphosphate phosphodiesterase beta-2 OS=Homo sapiens OX=9606 GN=PLCB2 PE=1 SV=2
novel.4450	250	20.43	2.98	2.26	133.19	81.83	69.06	3.79239	0.000743938	0.00443918	-	XP_020945460.1	CREB-regulated transcription coactivator 2 isoform X3 [Sus scrofa]	GO:0016021	integral component of membrane	K09228	KRAB	http://www.genome.jp/dbget-bin/www_bget?ko:K09228	-	-	-	-	-	-
novel.20751	245	7.21	17.71	8.45	80.84	142.25	66.19	3.04509	0.00180736	0.00957731	-	XP_020954391.1	cullin-7 isoform X1 [Sus scrofa]	GO:0016021	integral component of membrane	K09228	KRAB	http://www.genome.jp/dbget-bin/www_bget?ko:K09228	-	-	-	-	-	-
novel.18178	255	8.45	0	0	52.24	48.08	33.08	3.83859	0.00976752	0.0406172	-	XP_020945460.1	CREB-regulated transcription coactivator 2 isoform X3 [Sus scrofa]	GO:0016021	integral component of membrane	K09228	KRAB	http://www.genome.jp/dbget-bin/www_bget?ko:K09228	-	-	-	-	-	-
ENSSSCG00000006781	4610	25.59	24.47	26.52	12.38	13.19	11.81	-1.07647	6.1587e-25	6.5143e-23	CTTNBP2NL	XP_003125898.2	CTTNBP2 N-terminal-like protein [Sus scrofa]	GO:0034763;GO:0051721;GO:0032410;GO:0006470;GO:0015629	negative regulation of transmembrane transport;protein phosphatase 2A binding;negative regulation of transporter activity;protein dephosphorylation;actin cytoskeleton	-	-	-	-	-	KOG1103	Predicted coiled-coil protein	sp|Q9P2B4|CT2NL_HUMAN	CTTNBP2 N-terminal-like protein OS=Homo sapiens OX=9606 GN=CTTNBP2NL PE=1 SV=2
ENSSSCG00000004901	4837	12.76	12.22	13.98	4.38	5.93	5.83	-1.31303	8.69647e-18	4.85247e-16	PIGN	XP_020955439.1;XP_020955427.1	GPI ethanolamine phosphate transferase 1 isoform X2 [Sus scrofa];GPI ethanolamine phosphate transferase 1 isoform X1 [Sus scrofa]	GO:0005789;GO:0016021;GO:0051377;GO:0006506	endoplasmic reticulum membrane;integral component of membrane;mannose-ethanolamine phosphotransferase activity;GPI anchor biosynthetic process	K05285	PIGN	http://www.genome.jp/dbget-bin/www_bget?ko:K05285	Glycosylphosphatidylinositol (GPI)-anchor biosynthesis	ko00563	KOG2124	Glycosylphosphatidylinositol anchor synthesis protein	sp|O95427|PIGN_HUMAN	GPI ethanolamine phosphate transferase 1 OS=Homo sapiens OX=9606 GN=PIGN PE=2 SV=1
ENSSSCG00000026537	2100	3.58	5.78	3.69	1.35	0.69	0.84	-1.40429	0.0114114	0.0463234	CACNA2D4	XP_025138267.1;XP_020948159.1;XP_032329389.1	voltage-dependent calcium channel subunit alpha-2/delta-4 [Bubalus bubalis];voltage-dependent calcium channel subunit alpha-2/delta-4 [Sus scrofa];LOW QUALITY PROTEIN: voltage-dependent calcium channel subunit alpha-2/delta-4 [Camelus ferus]	GO:0005245;GO:0005262;GO:0034765;GO:0006816;GO:0016021;GO:0005891;GO:0005244	voltage-gated calcium channel activity;calcium channel activity;regulation of ion transmembrane transport;calcium ion transport;integral component of membrane;voltage-gated calcium channel complex;voltage-gated ion channel activity	K04861	CACNA2D4	http://www.genome.jp/dbget-bin/www_bget?ko:K04861	MAPK signaling pathway;Adrenergic signaling in cardiomyocytes;Cardiac muscle contraction;Oxytocin signaling pathway	ko04010,ko04261,ko04260,ko04921	KOG2353	L-type voltage-dependent Ca2+ channel, alpha2/delta subunit	sp|Q7Z3S7|CA2D4_HUMAN	Voltage-dependent calcium channel subunit alpha-2/delta-4 OS=Homo sapiens OX=9606 GN=CACNA2D4 PE=1 SV=2
novel.16847	428	10.29	17.35	25.21	52.39	69.27	75.51	1.86175	1.09728e-07	1.54215e-06	gag-pol	AAC48701.1	polyprotein, partial [Sus scrofa]	GO:0046872;GO:0004190;GO:0046718;GO:0004523;GO:0015074;GO:0003676;GO:0016779	metal ion binding;aspartic-type endopeptidase activity;viral entry into host cell;RNA-DNA hybrid ribonuclease activity;DNA integration;nucleic acid binding;nucleotidyltransferase activity	-	-	-	-	-	-	-	sp|P08361|POL_MLVCB	Gag-Pol polyprotein OS=Cas-Br-E murine leukemia virus OX=11792 GN=gag-pol PE=3 SV=2
ENSSSCG00000016553	3287	29.72	31.67	33.09	12.78	16.77	17.98	-1.01127	3.55401e-13	1.17956e-11	COPG2	XP_031237300.1;NP_001233167.1	coatomer subunit gamma-2 isoform X3 [Mastomys coucha];coatomer subunit gamma-2 [Sus scrofa]	GO:0005793;GO:0006886;GO:0030126;GO:0072384;GO:0000139;GO:0016192;GO:0009306;GO:0005783;GO:0005198;GO:0005829;GO:0006888;GO:0030426;GO:0006891	endoplasmic reticulum-Golgi intermediate compartment;intracellular protein transport;COPI vesicle coat;organelle transport along microtubule;Golgi membrane;vesicle-mediated transport;protein secretion;endoplasmic reticulum;structural molecule activity;cytosol;endoplasmic reticulum to Golgi vesicle-mediated transport;growth cone;intra-Golgi vesicle-mediated transport	K17267	COPG	http://www.genome.jp/dbget-bin/www_bget?ko:K17267	-	-	KOG1078	Vesicle coat complex COPI, gamma subunit	sp|A2VE21|COPG2_BOVIN	Coatomer subunit gamma-2 OS=Bos taurus OX=9913 GN=COPG2 PE=2 SV=1
novel.14315	1848	1.76	1.31	1.48	0.21	0.17	0.25	-2.84506	6.69664e-06	6.55861e-05	-	XP_020946792.1	complement C1s subcomponent isoform X2 [Sus scrofa]	GO:0006958;GO:0005509;GO:0045087;GO:0004252;GO:0005615	complement activation, classical pathway;calcium ion binding;innate immune response;serine-type endopeptidase activity;extracellular space	K01331	C1S	http://www.genome.jp/dbget-bin/www_bget?ko:K01331	Complement and coagulation cascades	ko04610	-	-	sp|Q69DK8|C1S_PIG	Complement C1s subcomponent OS=Sus scrofa OX=9823 PE=2 SV=1
ENSSSCG00000025698	2992	554.7	572.46	521.9	138.84	130.31	239.8	-1.68506	1.01653e-06	1.18723e-05	SERPINE1	NP_999075.1	plasminogen activator inhibitor 1 precursor [Sus scrofa]	GO:0005615;GO:0090399;GO:0010951;GO:0004867	extracellular space;replicative senescence;negative regulation of endopeptidase activity;serine-type endopeptidase inhibitor activity	K03982	SERPINE1,PAI1	http://www.genome.jp/dbget-bin/www_bget?ko:K03982	Cellular senescence;p53 signaling pathway;Apelin signaling pathway;HIF-1 signaling pathway;Hippo signaling pathway;Complement and coagulation cascades	ko04218,ko04115,ko04371,ko04066,ko04390,ko04610	-	-	sp|P79335|PAI1_PIG	Plasminogen activator inhibitor 1 OS=Sus scrofa OX=9823 GN=SERPINE1 PE=2 SV=1
ENSSSCG00000001511	2667	9.22	8.72	7.59	24.3	18.17	18.49	1.22373	7.24783e-14	2.62389e-12	PHF1	XP_020954254.1;XP_020954255.1;KAB1261687.1;XP_001927880.3	kinesin-like protein KIFC1 isoform X3 [Sus scrofa];kinesin-like protein KIFC1 isoform X4 [Sus scrofa];PHD finger protein 1, partial [Camelus dromedarius];kinesin-like protein KIFC1 isoform X2 [Sus scrofa]	GO:0005524;GO:0007018;GO:0031060;GO:0046872;GO:0006974;GO:0001226;GO:1990226;GO:0005634;GO:0003677;GO:0061086;GO:0005874;GO:0003682;GO:0035861;GO:0008017;GO:0035098;GO:0061087;GO:0005813;GO:0006355;GO:1990939;GO:0035064;GO:0042802;GO:0006325	ATP binding;microtubule-based movement;regulation of histone methylation;metal ion binding;cellular response to DNA damage stimulus;transcription corepressor binding;histone methyltransferase binding;nucleus;DNA binding;negative regulation of histone H3-K27 methylation;microtubule;chromatin binding;site of double-strand break;microtubule binding;ESC/E(Z) complex;positive regulation of histone H3-…	K10405;K11467	KIFC1;PHF1,PCL1	http://www.genome.jp/dbget-bin/www_bget?ko:K10405;http://www.genome.jp/dbget-bin/www_bget?ko:K11467	-	-	KOG0239	Kinesin (KAR3 subfamily)	sp|O43189|PHF1_HUMAN;sp|Q9BW19|KIFC1_HUMAN	PHD finger protein 1 OS=Homo sapiens OX=9606 GN=PHF1 PE=1 SV=3;Kinesin-like protein KIFC1 OS=Homo sapiens OX=9606 GN=KIFC1 PE=1 SV=2
ENSSSCG00000010577	1747	1.47	1.15	1.21	0.31	0.32	0.32	-2.01739	0.00114617	0.0064771	ELOVL3	NP_001161106.1	elongation of very long chain fatty acids protein 3 [Sus scrofa]	GO:0034625;GO:0102756;GO:0034626;GO:0006636;GO:0102336;GO:0019367;GO:0102338;GO:0120162;GO:0016021;GO:0042761;GO:0005789;GO:0005783;GO:0035338;GO:0102337;GO:0009922	fatty acid elongation, monounsaturated fatty acid;very-long-chain 3-ketoacyl-CoA synthase activity;fatty acid elongation, polyunsaturated fatty acid;unsaturated fatty acid biosynthetic process;3-oxo-arachidoyl-CoA synthase activity;fatty acid elongation, saturated fatty acid;3-oxo-lignoceronyl-CoA synthase activity;positive regulation of cold-induced thermogenesis;integral component of membrane;v…	K10248	ELOVL3	http://www.genome.jp/dbget-bin/www_bget?ko:K10248	Biosynthesis of unsaturated fatty acids;Fatty acid elongation	ko01040,ko00062	KOG3072	Long chain fatty acid elongase	sp|Q9HB03|ELOV3_HUMAN	Elongation of very long chain fatty acids protein 3 OS=Homo sapiens OX=9606 GN=ELOVL3 PE=1 SV=2
novel.17500	298	12.13	2.76	17.76	49.49	74.15	53.95	2.42792	0.00051587	0.00323289	-	XP_020945460.1	CREB-regulated transcription coactivator 2 isoform X3 [Sus scrofa]	GO:0016021	integral component of membrane	K09228	KRAB	http://www.genome.jp/dbget-bin/www_bget?ko:K09228	-	-	-	-	-	-
ENSSSCG00000000932	703	0.94	1.69	0.78	4.88	5.77	7.75	2.42688	4.66931e-05	0.000381576	NTS	XP_003481806.1;PNJ25018.1	neurotensin/neuromedin N [Sus scrofa];NTS isoform 3 [Pongo abelii]	GO:0030133;GO:0043679;GO:0007218;GO:0071855;GO:0043231;GO:0005184;GO:0005576	transport vesicle;axon terminus;neuropeptide signaling pathway;neuropeptide receptor binding;intracellular membrane-bounded organelle;neuropeptide hormone activity;extracellular region	K05235	NTS	http://www.genome.jp/dbget-bin/www_bget?ko:K05235	Neuroactive ligand-receptor interaction	ko04080	-	-	sp|P10673|NEUT_CANLF;sp|P01156|NEUT_BOVIN	Neurotensin/neuromedin N OS=Canis lupus familiaris OX=9615 GN=NTS PE=1 SV=1;Neurotensin/neuromedin N OS=Bos taurus OX=9913 GN=NTS PE=1 SV=3
novel.18151	252	9.05	15.93	36.96	181.23	213.3	121.89	2.73429	7.20408e-05	0.000563138	-	XP_020945460.1	CREB-regulated transcription coactivator 2 isoform X3 [Sus scrofa]	GO:0016021	integral component of membrane	K09228	KRAB	http://www.genome.jp/dbget-bin/www_bget?ko:K09228	-	-	-	-	-	-
ENSSSCG00000015691	5888	0.17	0.04	0.11	0.47	0.48	0.36	2.0488	0.000702965	0.00422057	LCT	XP_020932077.1	LOW QUALITY PROTEIN: lactase-phlorizin hydrolase [Sus scrofa]	GO:0016021;GO:0004553;GO:0005975	integral component of membrane;hydrolase activity, hydrolyzing O-glycosyl compounds;carbohydrate metabolic process	K01229	LCT	http://www.genome.jp/dbget-bin/www_bget?ko:K01229	Galactose metabolism;Carbohydrate digestion and absorption	ko00052,ko04973	-	-	sp|P09848|LPH_HUMAN	Lactase-phlorizin hydrolase OS=Homo sapiens OX=9606 GN=LCT PE=2 SV=3
ENSSSCG00000037734	1025	51.86	50.01	45.72	125.5	101.64	105.13	1.15903	2.44316e-19	1.59777e-17	UBE2M	ELR51547.1	NEDD8-conjugating enzyme Ubc12, partial [Bos mutus]	GO:0005524;GO:0045116;GO:0004842;GO:0005634;GO:0016740;GO:0019788;GO:0043525;GO:0006464	ATP binding;protein neddylation;ubiquitin-protein transferase activity;nucleus;transferase activity;NEDD8 transferase activity;positive regulation of neuron apoptotic process;cellular protein modification process	K10579	UBE2M,UBC12	http://www.genome.jp/dbget-bin/www_bget?ko:K10579	Ubiquitin mediated proteolysis	ko04120	KOG0420	Ubiquitin-protein ligase	sp|A3KN22|UBC12_BOVIN	NEDD8-conjugating enzyme Ubc12 OS=Bos taurus OX=9913 GN=UBE2M PE=2 SV=1
ENSSSCG00000000402	2806	24.72	24.95	22.19	8.1	9	12.86	-1.12059	6.2574e-12	1.76601e-10	RBMS2	TKC52729.1;XP_020948550.1	hypothetical protein EI555_004589, partial [Monodon monoceros];RNA-binding motif, single-stranded-interacting protein 2 [Sus scrofa]	GO:1990904;GO:0003723	ribonucleoprotein complex;RNA binding	K24990	RBMS	http://www.genome.jp/dbget-bin/www_bget?ko:K24990	-	-	KOG4733	FOG: RRM domain	sp|Q15434|RBMS2_HUMAN	RNA-binding motif, single-stranded-interacting protein 2 OS=Homo sapiens OX=9606 GN=RBMS2 PE=1 SV=1
novel.19780	255	20.67	59.13	54.93	163.14	158.25	203.69	1.65008	0.00402079	0.0191274	-	XP_020925549.1	lysosome-associated membrane glycoprotein 3 isoform X1 [Sus scrofa]	-	-	K09228	KRAB	http://www.genome.jp/dbget-bin/www_bget?ko:K09228	-	-	-	-	-	-
novel.11397	240	51.84	59.75	10.34	546.96	394.2	272.1	3.10542	1.69672e-07	2.2996e-06	-	XP_020945460.1	CREB-regulated transcription coactivator 2 isoform X3 [Sus scrofa]	GO:0016021	integral component of membrane	K09228	KRAB	http://www.genome.jp/dbget-bin/www_bget?ko:K09228	-	-	-	-	-	-
ENSSSCG00000001551	411	25.83	41.3	45.17	1.87	1.44	0.97	-4.34261	3.47516e-11	8.77921e-10	CLPSL2	XP_005665975.1	colipase-like protein 2 [Sus scrofa]	GO:0032094;GO:0005576;GO:0016042;GO:0007586;GO:0008047	response to food;extracellular region;lipid catabolic process;digestion;enzyme activator activity	K25413	CLPSL2	http://www.genome.jp/dbget-bin/www_bget?ko:K25413	-	-	-	-	sp|Q6UWE3|COLL2_HUMAN;sp|Q3UW21|COLL2_MOUSE	Colipase-like protein 2 OS=Homo sapiens OX=9606 GN=CLPSL2 PE=1 SV=3;Colipase-like protein 2 OS=Mus musculus OX=10090 GN=Clpsl2 PE=3 SV=1
ENSSSCG00000001865	4856	5.53	5.49	4.73	2.36	2.96	1.89	-1.19552	1.71949e-10	3.84484e-09	SCAPER	XP_020954671.1;XP_020954673.1;XP_023585640.1	S phase cyclin A-associated protein in the endoplasmic reticulum isoform X1 [Sus scrofa];S phase cyclin A-associated protein in the endoplasmic reticulum isoform X2 [Sus scrofa];S phase cyclin A-associated protein in the endoplasmic reticulum-like [Trichechus manatus latirostris]	GO:0003676;GO:0008270	nucleic acid binding;zinc ion binding	K24869	SCAPER	http://www.genome.jp/dbget-bin/www_bget?ko:K24869	-	-	KOG4722	Zn-finger protein	sp|Q9BY12|SCAPE_HUMAN	S phase cyclin A-associated protein in the endoplasmic reticulum OS=Homo sapiens OX=9606 GN=SCAPER PE=1 SV=2
ENSSSCG00000030122	2569	3.33	2.79	3.68	8.77	7.41	9.27	1.37454	1.64219e-10	3.68893e-09	HIRIP3	XP_020943647.1	LOW QUALITY PROTEIN: HIRA-interacting protein 3 [Sus scrofa]	GO:0005634;GO:0005654;GO:0005730	nucleus;nucleoplasm;nucleolus	-	-	-	-	-	-	-	sp|Q9BW71|HIRP3_HUMAN	HIRA-interacting protein 3 OS=Homo sapiens OX=9606 GN=HIRIP3 PE=1 SV=3
ENSSSCG00000017008	6159	0.17	0.28	0.24	0.65	0.59	0.64	1.4705	0.00070776	0.00424516	DOCK2	XP_020932292.1;XP_016809650.1	dedicator of cytokinesis protein 2 isoform X1 [Sus scrofa];dedicator of cytokinesis protein 2 isoform X1 [Pan troglodytes]	GO:0006935;GO:0045060;GO:0002277;GO:0005085;GO:0005737;GO:0045059;GO:0030036;GO:0046633;GO:0001771;GO:0001768;GO:0007264;GO:0001766;GO:0043547;GO:0044351;GO:0050766;GO:0042608	chemotaxis;negative thymic T cell selection;myeloid dendritic cell activation involved in immune response;guanyl-nucleotide exchange factor activity;cytoplasm;positive thymic T cell selection;actin cytoskeleton organization;alpha-beta T cell proliferation;immunological synapse formation;establishment of T cell polarity;small GTPase mediated signal transduction;membrane raft polarization;positive …	K12367	DOCK2	http://www.genome.jp/dbget-bin/www_bget?ko:K12367	Chemokine signaling pathway	ko04062	KOG1998	Signaling protein DOCK180	sp|Q92608|DOCK2_HUMAN	Dedicator of cytokinesis protein 2 OS=Homo sapiens OX=9606 GN=DOCK2 PE=1 SV=2
ENSSSCG00000023807	3508	111.42	103.66	102.2	39.22	46.76	46.81	-1.25759	7.85377e-30	1.16504e-27	ACO1	XP_003357777.1	cytoplasmic aconitate hydratase [Sus scrofa]	GO:0003723;GO:0006099;GO:0006101;GO:0050892;GO:0005794;GO:0046872;GO:0009791;GO:0051539;GO:0047780;GO:0005737;GO:0005783;GO:0006879;GO:0005739;GO:0051538;GO:0005829;GO:0006417;GO:0003994;GO:0030350;GO:0010040	RNA binding;tricarboxylic acid cycle;citrate metabolic process;intestinal absorption;Golgi apparatus;metal ion binding;post-embryonic development;4 iron, 4 sulfur cluster binding;citrate dehydratase activity;cytoplasm;endoplasmic reticulum;cellular iron ion homeostasis;mitochondrion;3 iron, 4 sulfur cluster binding;cytosol;regulation of translation;aconitate hydratase activity;iron-responsive ele…	K01681	ACO,acnA	http://www.genome.jp/dbget-bin/www_bget?ko:K01681	Citrate cycle (TCA cycle);Glyoxylate and dicarboxylate metabolism	ko00020,ko00630	KOG0452	RNA-binding translational regulator IRP (aconitase superfamily)	sp|Q0VCU1|ACOC_BOVIN	Cytoplasmic aconitate hydratase OS=Bos taurus OX=9913 GN=ACO1 PE=2 SV=1
ENSSSCG00000010252	3869	11.86	10.09	10.48	3.64	2.4	4.81	-1.59164	2.00393e-12	6.0561e-11	HKDC1	XP_001928917.1	putative hexokinase HKDC1 [Sus scrofa]	GO:0006096;GO:0005536;GO:0019318;GO:0008865;GO:0004340;GO:0001678;GO:0005829;GO:0005524;GO:0005741	glycolytic process;glucose binding;hexose metabolic process;fructokinase activity;glucokinase activity;cellular glucose homeostasis;cytosol;ATP binding;mitochondrial outer membrane	K00844	HK	http://www.genome.jp/dbget-bin/www_bget?ko:K00844	HIF-1 signaling pathway;Neomycin, kanamycin and gentamicin biosynthesis;Amino sugar and nucleotide sugar metabolism;Fructose and mannose metabolism;Galactose metabolism;Glycolysis / Gluconeogenesis;Starch and sucrose metabolism;Carbohydrate digestion and absorption;Insulin signaling pathway	ko04066,ko00524,ko00520,ko00051,ko00052,ko00010,ko00500,ko04973,ko04910	-	-	sp|Q2TB90|HKDC1_HUMAN	Hexokinase HKDC1 OS=Homo sapiens OX=9606 GN=HKDC1 PE=1 SV=3
novel.12641	372	4	6.79	4.6	21.39	23.85	13.3	1.90397	0.00292773	0.0145071	-	XP_020945460.1	CREB-regulated transcription coactivator 2 isoform X3 [Sus scrofa]	-	-	K09228	KRAB	http://www.genome.jp/dbget-bin/www_bget?ko:K09228	-	-	-	-	-	-
ENSSSCG00000020837	3645	35.09	38.19	33.62	10.68	11.21	14.34	-1.58941	2.79753e-31	4.50718e-29	CEACAM1	XP_020950080.1;XP_005655946.2	carcinoembryonic antigen-related cell adhesion molecule 1 isoform X3 [Sus scrofa];carcinoembryonic antigen-related cell adhesion molecule 1 isoform X1 [Sus scrofa]	GO:0016021;GO:0007565	integral component of membrane;female pregnancy	K06499	CEACAM,CD66	http://www.genome.jp/dbget-bin/www_bget?ko:K06499	-	-	-	-	sp|P13688|CEAM1_HUMAN;sp|P40199|CEAM6_HUMAN	Carcinoembryonic antigen-related cell adhesion molecule 1 OS=Homo sapiens OX=9606 GN=CEACAM1 PE=1 SV=2;Carcinoembryonic antigen-related cell adhesion molecule 6 OS=Homo sapiens OX=9606 GN=CEACAM6 PE=1 SV=3
novel.19893	1814	0.09	0.1	0.18	4.47	7.45	6.01	5.61875	1.98861e-20	1.4978e-18	-	-	-	-	-	-	-	-	-	-	-	-	-	-
ENSSSCG00000009775	1430	31.18	32.82	27.24	75.31	76.75	62.42	1.17276	3.49616e-19	2.24419e-17	CDK2AP1	EAW98400.1	CDK2-associated protein 1, isoform CRA_c, partial [Homo sapiens]	GO:0048471;GO:0070182;GO:0016301;GO:0001934;GO:0005654;GO:0005829	perinuclear region of cytoplasm;DNA polymerase binding;kinase activity;positive regulation of protein phosphorylation;nucleoplasm;cytosol	-	-	-	-	-	KOG4713	Cyclin-dependent kinase 2-associated protein	sp|O14519|CDKA1_HUMAN	Cyclin-dependent kinase 2-associated protein 1 OS=Homo sapiens OX=9606 GN=CDK2AP1 PE=1 SV=1
ENSSSCG00000043759	6749	0.01	0.06	0.08	0.27	0.24	0.18	2.25435	0.00439894	0.0206398	-	ABR01162.1	endonuclease/reverse transcriptase [Sus scrofa]	GO:0004519;GO:0003964	endonuclease activity;RNA-directed DNA polymerase activity	-	-	-	-	-	-	-	sp|O00370|LORF2_HUMAN	LINE-1 retrotransposable element ORF2 protein OS=Homo sapiens OX=9606 PE=1 SV=1
ENSSSCG00000013304	3947	7.27	6.08	5.8	12.86	12.43	13.55	1.01742	9.02782e-12	2.49862e-10	NAT10	XP_003122923.1	RNA cytidine acetyltransferase [Sus scrofa]	GO:0032211;GO:0000154;GO:0005697;GO:0006473;GO:1990883;GO:0005524;GO:1904812;GO:0000049;GO:0008080;GO:0070182;GO:0030496;GO:0051391;GO:0010824;GO:0042274;GO:0045727;GO:0106162;GO:0005730	negative regulation of telomere maintenance via telomerase;rRNA modification;telomerase holoenzyme complex;protein acetylation;rRNA cytidine N-acetyltransferase activity;ATP binding;rRNA acetylation involved in maturation of SSU-rRNA;tRNA binding;N-acetyltransferase activity;DNA polymerase binding;midbody;tRNA acetylation;regulation of centrosome duplication;ribosomal small subunit biogenesis;pos…	K14521	NAT10,KRE33	http://www.genome.jp/dbget-bin/www_bget?ko:K14521	Ribosome biogenesis in eukaryotes	ko03008	KOG2036	Predicted P-loop ATPase fused to an acetyltransferase	sp|Q9H0A0|NAT10_HUMAN	RNA cytidine acetyltransferase OS=Homo sapiens OX=9606 GN=NAT10 PE=1 SV=2
ENSSSCG00000025245	3080	1.23	1.47	0.81	4	1.17	2.8	1.17767	0.00586675	0.0262268	ARMC5	XP_020942047.1	armadillo repeat-containing protein 5 [Sus scrofa]	GO:0001701;GO:0001707;GO:0016020;GO:0051607;GO:0050810;GO:0005654;GO:0005829;GO:0042098;GO:0043367;GO:0035801;GO:0005925	in utero embryonic development;mesoderm formation;membrane;defense response to virus;regulation of steroid biosynthetic process;nucleoplasm;cytosol;T cell proliferation;CD4-positive, alpha-beta T cell differentiation;adrenal cortex development;focal adhesion	K22499	ARMC5	http://www.genome.jp/dbget-bin/www_bget?ko:K22499	-	-	-	-	sp|Q96C12|ARMC5_HUMAN	Armadillo repeat-containing protein 5 OS=Homo sapiens OX=9606 GN=ARMC5 PE=1 SV=2
ENSSSCG00000022009	1743	6.96	10.03	10.95	0.09	0.24	0.68	-3.63217	9.64699e-19	5.97181e-17	DDC	XP_020919589.1;ABO15742.1;NP_999019.2	aromatic-L-amino-acid decarboxylase isoform X2 [Sus scrofa];L-aromatic dopa decarboxylase splice variant 1 [Sus scrofa];aromatic-L-amino-acid decarboxylase [Sus scrofa]	GO:0019899;GO:0036468;GO:0046219;GO:0016831;GO:0043025;GO:0019904;GO:0010259;GO:0042427;GO:0004058;GO:0006584;GO:0033076;GO:0015842;GO:0005737;GO:0006520;GO:0036467;GO:0042416;GO:0070062;GO:0071312;GO:0071363;GO:0046684;GO:0007623;GO:0030170;GO:0008021;GO:0016597;GO:0005829;GO:0030424;GO:0042423;GO:0035690;GO:0052314	enzyme binding;L-dopa decarboxylase activity;indolalkylamine biosynthetic process;carboxy-lyase activity;neuronal cell body;protein domain specific binding;multicellular organism aging;serotonin biosynthetic process;aromatic-L-amino-acid decarboxylase activity;catecholamine metabolic process;isoquinoline alkaloid metabolic process;aminergic neurotransmitter loading into synaptic vesicle;cytoplasm…	K01593	DDC,TDC	http://www.genome.jp/dbget-bin/www_bget?ko:K01593	Phenylalanine metabolism;Tryptophan metabolism;Tyrosine metabolism;Axon regeneration;Dopaminergic synapse;Serotonergic synapse	ko00360,ko00380,ko00350,ko04361,ko04728,ko04726	-	-	sp|P80041|DDC_PIG	Aromatic-L-amino-acid decarboxylase OS=Sus scrofa OX=9823 GN=DDC PE=1 SV=2
ENSSSCG00000033335	957	9.4	6.53	11.88	24.56	21.98	19.46	1.34002	1.03537e-06	1.20692e-05	AKIP1	XP_003129431.1;XP_005667103.1	A-kinase-interacting protein 1 isoform X3 [Sus scrofa];A-kinase-interacting protein 1 isoform X4 [Sus scrofa]	GO:0005654;GO:0034446;GO:1901222;GO:0016301	nucleoplasm;substrate adhesion-dependent cell spreading;regulation of NIK/NF-kappaB signaling;kinase activity	-	-	-	-	-	-	-	sp|Q9NQ31|AKIP1_HUMAN	A-kinase-interacting protein 1 OS=Homo sapiens OX=9606 GN=AKIP1 PE=1 SV=2
ENSSSCG00000011397	2177	1.24	1.02	0.91	0.23	0.36	0.52	-1.45695	0.0106018	0.0434696	SLC38A3	XP_005669647.1	sodium-coupled neutral amino acid transporter 3 isoform X1 [Sus scrofa]	GO:0015180;GO:0015817;GO:0005290;GO:0061402;GO:0005887;GO:0016324;GO:0015186;GO:0051365;GO:0015182;GO:0016021	L-alanine transmembrane transporter activity;histidine transport;L-histidine transmembrane transporter activity;positive regulation of transcription from RNA polymerase II promoter in response to acidic pH;integral component of plasma membrane;apical plasma membrane;L-glutamine transmembrane transporter activity;cellular response to potassium ion starvation;L-asparagine transmembrane transporter …	K13576	SLC38A3,SNAT3	http://www.genome.jp/dbget-bin/www_bget?ko:K13576	Proximal tubule bicarbonate reclamation;GABAergic synapse;Glutamatergic synapse	ko04964,ko04727,ko04724	-	-	sp|Q99624|S38A3_HUMAN	Sodium-coupled neutral amino acid transporter 3 OS=Homo sapiens OX=9606 GN=SLC38A3 PE=1 SV=1
ENSSSCG00000009021	8996	12.92	12.45	12.03	4.38	5.83	6.99	-1.11079	1.43318e-11	3.8484e-10	LRBA	XP_020956297.1	lipopolysaccharide-responsive and beige-like anchor protein isoform X2 [Sus scrofa]	GO:0016020	membrane	K24181	LRBA	http://www.genome.jp/dbget-bin/www_bget?ko:K24181	-	-	KOG1786;KOG1787	Lysosomal trafficking regulator LYST and related BEACH and WD40 repeat proteins;Kinase A-anchor protein Neurobeachin and related BEACH and WD40 repeat proteins	sp|P50851|LRBA_HUMAN	Lipopolysaccharide-responsive and beige-like anchor protein OS=Homo sapiens OX=9606 GN=LRBA PE=1 SV=4
novel.19066	254	623.94	755.01	877.6	4671.32	4174.08	3003.09	2.09075	2.88583e-19	1.86719e-17	-	XP_020954391.1	cullin-7 isoform X1 [Sus scrofa]	-	-	K09228	KRAB	http://www.genome.jp/dbget-bin/www_bget?ko:K09228	-	-	-	-	-	-
ENSSSCG00000031866	4597	47.11	47.65	45.96	13.62	12.35	16.42	-1.72919	2.96437e-38	7.75454e-36	TIMP3	NP_001159659.1	metalloproteinase inhibitor 3 precursor [Ovis aries]	GO:0071310;GO:1903984;GO:1904684;GO:0046872;GO:0005604;GO:0070373;GO:0004857;GO:0051045;GO:0008191;GO:0005576	cellular response to organic substance;positive regulation of TRAIL-activated apoptotic signaling pathway;negative regulation of metalloendopeptidase activity;metal ion binding;basement membrane;negative regulation of ERK1 and ERK2 cascade;enzyme inhibitor activity;negative regulation of membrane protein ectodomain proteolysis;metalloendopeptidase inhibitor activity;extracellular region	K16866	TIMP3	http://www.genome.jp/dbget-bin/www_bget?ko:K16866	-	-	-	-	sp|P35625|TIMP3_HUMAN	Metalloproteinase inhibitor 3 OS=Homo sapiens OX=9606 GN=TIMP3 PE=1 SV=2
novel.20258	3469	5.04	6.14	5.87	12.85	12.15	11.14	1.1088	2.24791e-11	5.8489e-10	SNAPC4	XP_020936800.1;XP_020936799.1	snRNA-activating protein complex subunit 4 isoform X2 [Sus scrofa];snRNA-activating protein complex subunit 4 isoform X1 [Sus scrofa]	-	-	K09453	SNAPC4	http://www.genome.jp/dbget-bin/www_bget?ko:K09453	-	-	-	-	sp|Q5SXM2|SNPC4_HUMAN	snRNA-activating protein complex subunit 4 OS=Homo sapiens OX=9606 GN=SNAPC4 PE=1 SV=1
novel.20020	236	0	11.33	0	108.04	88.39	136.44	4.4295	0.000887456	0.00517622	-	XP_020954391.1	cullin-7 isoform X1 [Sus scrofa]	GO:0016021	integral component of membrane	K08857	NEK1_4_5	http://www.genome.jp/dbget-bin/www_bget?ko:K08857	-	-	-	-	-	-
novel.5354	231	0	0	0	109.21	94.07	19.92	5.61395	0.00113743	0.00643821	-	XP_020945460.1	CREB-regulated transcription coactivator 2 isoform X3 [Sus scrofa]	-	-	K09228	KRAB	http://www.genome.jp/dbget-bin/www_bget?ko:K09228	-	-	-	-	-	-
ENSSSCG00000002637	1939	7.32	9.79	7.62	3.83	3.45	4.63	-1.03358	1.08679e-05	0.000102359	DBNDD1	XP_003481819.3;XP_032179384.1	dysbindin domain-containing protein 1 [Sus scrofa];dysbindin domain-containing protein 1 isoform X1 [Mustela erminea]	GO:0005737	cytoplasm	-	-	-	-	-	-	-	sp|A6H7B4|DBND1_BOVIN	Dysbindin domain-containing protein 1 OS=Bos taurus OX=9913 GN=DBNDD1 PE=2 SV=1
ENSSSCG00000037524	721	10.88	11.98	10.07	27.98	24.87	22.17	1.16826	1.53262e-06	1.72859e-05	LY6D	XP_020944433.1	lymphocyte antigen 6D [Sus scrofa]	GO:0009986;GO:0030098	cell surface;lymphocyte differentiation	K06846	LY6D_E_F_G6_H	http://www.genome.jp/dbget-bin/www_bget?ko:K06846	-	-	-	-	sp|Q148C3|LY6D_BOVIN	Lymphocyte antigen 6D OS=Bos taurus OX=9913 GN=LY6D PE=2 SV=1
novel.11184	493	1.54	0	0	7.4	7.28	0.91	3.30661	0.00806941	0.0345509	-	XP_020954391.1	cullin-7 isoform X1 [Sus scrofa]	-	-	K09228	KRAB	http://www.genome.jp/dbget-bin/www_bget?ko:K09228	-	-	-	-	-	-
ENSSSCG00000017519	1640	6.52	4.77	7.23	14.22	14.23	17.58	1.3268	2.16514e-09	4.05805e-08	MRPL10	XP_003131579.1;XP_005654003.1	39S ribosomal protein L10, mitochondrial isoform X1 [Sus scrofa];39S ribosomal protein L10, mitochondrial isoform X2 [Sus scrofa]	GO:0015934;GO:0005762;GO:0005840;GO:1990904;GO:0005654;GO:0006412;GO:0003735;GO:0005743;GO:0042254	large ribosomal subunit;mitochondrial large ribosomal subunit;ribosome;ribonucleoprotein complex;nucleoplasm;translation;structural constituent of ribosome;mitochondrial inner membrane;ribosome biogenesis	K02864	RP-L10,MRPL10,rplJ	http://www.genome.jp/dbget-bin/www_bget?ko:K02864	Ribosome	ko03010	-	-	sp|Q3MHY7|RM10_BOVIN	39S ribosomal protein L10, mitochondrial OS=Bos taurus OX=9913 GN=MRPL10 PE=1 SV=2
ENSSSCG00000015557	5214	3.43	3.71	3.69	1.69	1.51	1.72	-1.17319	4.78846e-10	1.0008e-08	NMNAT2	XP_020919463.1;XP_036090423.1	nicotinamide/nicotinic acid mononucleotide adenylyltransferase 2 isoform X1 [Sus scrofa];nicotinamide/nicotinic acid mononucleotide adenylyltransferase 2 isoform X1 [Rousettus aegyptiacus]	GO:0003824;GO:0009058;GO:0016779	catalytic activity;biosynthetic process;nucleotidyltransferase activity	K06210	NMNAT	http://www.genome.jp/dbget-bin/www_bget?ko:K06210	Nicotinate and nicotinamide metabolism	ko00760	KOG3199	Nicotinamide mononucleotide adenylyl transferase	sp|Q5RBL5|NMNA2_PONAB	Nicotinamide/nicotinic acid mononucleotide adenylyltransferase 2 OS=Pongo abelii OX=9601 GN=NMNAT2 PE=2 SV=1
ENSSSCG00000024325	2180	0.6	1.01	0.8	0.21	0.18	0.42	-1.71116	0.00287945	0.0143132	SGK2	XP_020933818.1;XP_020767095.1	serine/threonine-protein kinase Sgk2 isoform X1 [Sus scrofa];serine/threonine-protein kinase Sgk2 isoform X1 [Odocoileus virginianus texanus]	GO:0004674;GO:0005524	protein serine/threonine kinase activity;ATP binding	K13303	SGK2	http://www.genome.jp/dbget-bin/www_bget?ko:K13303	FoxO signaling pathway;PI3K-Akt signaling pathway	ko04068,ko04151	KOG0598	Ribosomal protein S6 kinase and related proteins	sp|Q9HBY8|SGK2_HUMAN	Serine/threonine-protein kinase Sgk2 OS=Homo sapiens OX=9606 GN=SGK2 PE=1 SV=2
ENSSSCG00000021158	4985	3.65	3.67	4.12	1.91	1.24	0.95	-1.48081	3.19106e-09	5.83138e-08	MCF2L	XP_020921606.1;XP_020921613.1;XP_020921616.1;XP_020921628.1	guanine nucleotide exchange factor DBS isoform X1 [Sus scrofa];guanine nucleotide exchange factor DBS isoform X7 [Sus scrofa];guanine nucleotide exchange factor DBS isoform X9 [Sus scrofa];guanine nucleotide exchange factor DBS isoform X14 [Sus scrofa]	-	-	K20685	MCF2,ARHGEF14_21_22	http://www.genome.jp/dbget-bin/www_bget?ko:K20685	-	-	-	-	sp|O15068|MCF2L_HUMAN;sp|Q63406|MCF2L_RAT	Guanine nucleotide exchange factor DBS OS=Homo sapiens OX=9606 GN=MCF2L PE=1 SV=2;Guanine nucleotide exchange factor DBS OS=Rattus norvegicus OX=10116 GN=Mcf2l PE=1 SV=3
ENSSSCG00000011663	1372	4.02	4.09	3.63	1.19	1.96	1.47	-1.38627	0.000475268	0.00299697	RBP2	EGW00468.1	Retinol-binding protein 2 [Cricetulus griseus]	GO:0008289	lipid binding	K06210	NMNAT	http://www.genome.jp/dbget-bin/www_bget?ko:K06210	Nicotinate and nicotinamide metabolism	ko00760	-	-	sp|P50121|RET2_PIG	Retinol-binding protein 2 OS=Sus scrofa OX=9823 GN=RBP2 PE=2 SV=2
novel.3651	284	6.72	4.02	1.88	26.39	27.24	32.59	3.14236	0.00496353	0.0228439	-	XP_020925549.1	lysosome-associated membrane glycoprotein 3 isoform X1 [Sus scrofa]	-	-	K09228	KRAB	http://www.genome.jp/dbget-bin/www_bget?ko:K09228	-	-	-	-	-	-
ENSSSCG00000023653	3921	25.58	25.54	18.37	7.98	6.73	6	-1.84753	4.53768e-28	6.06553e-26	GLIS2	XP_005662235.2;XP_013851149.1;XP_005662236.1	zinc finger protein GLIS2 isoform X2 [Sus scrofa];zinc finger protein GLIS2 isoform X1 [Sus scrofa];zinc finger protein GLIS2 isoform X3 [Sus scrofa]	GO:0061005;GO:0001228;GO:0016607;GO:0061484;GO:0005737;GO:0043433;GO:0000977;GO:0006355;GO:0097730;GO:1900182;GO:0060994;GO:0000122;GO:0045879	cell differentiation involved in kidney development;DNA-binding transcription activator activity, RNA polymerase II-specific;nuclear speck;hematopoietic stem cell homeostasis;cytoplasm;negative regulation of DNA-binding transcription factor activity;RNA polymerase II transcription regulatory region sequence-specific DNA binding;regulation of transcription, DNA-templated;non-motile cilium;positive…	K09233	GLIS2	http://www.genome.jp/dbget-bin/www_bget?ko:K09233	-	-	KOG1721	FOG: Zn-finger	sp|Q9BZE0|GLIS2_HUMAN	Zinc finger protein GLIS2 OS=Homo sapiens OX=9606 GN=GLIS2 PE=1 SV=2
novel.11404	1279	1.34	1.46	0.48	0.26	0.2	0.13	-2.47494	0.00679492	0.0298873	-	-	-	-	-	-	-	-	-	-	-	-	-	-
ENSSSCG00000009578	2320	3.71	4.91	4.36	9.77	8.72	9.02	1.07359	8.11297e-08	1.1665e-06	CDK20	XP_004409914.1;XP_004276871.1;NP_001182258.1	PREDICTED: cyclin-dependent kinase 20 isoform X2 [Odobenus rosmarus divergens];cyclin-dependent kinase 20 isoform X2 [Orcinus orca];cyclin-dependent kinase 20 [Sus scrofa]	GO:0004672;GO:0004674;GO:0005524	protein kinase activity;protein serine/threonine kinase activity;ATP binding	K08817	CCRK	http://www.genome.jp/dbget-bin/www_bget?ko:K08817	-	-	KOG0594;KOG0659	Protein kinase PCTAIRE and related kinases;Cdk activating kinase (CAK)/RNA polymerase II transcription initiation/nucleotide excision repair factor TFIIH/TFIIK, kinase subunit CDK7	sp|Q5EDC3|CDK20_MACMU;sp|Q9JHU3|CDK20_MOUSE	Cyclin-dependent kinase 20 OS=Macaca mulatta OX=9544 GN=CDK20 PE=2 SV=1;Cyclin-dependent kinase 20 OS=Mus musculus OX=10090 GN=Cdk20 PE=1 SV=1
ENSSSCG00000004071	2381	9.49	9.23	9.55	5.61	3.59	4.23	-1.03529	5.03615e-06	5.05235e-05	CNKSR3	XP_020942262.1;XP_020942269.1	connector enhancer of kinase suppressor of ras 3 isoform X1 [Sus scrofa];connector enhancer of kinase suppressor of ras 3 isoform X2 [Sus scrofa]	GO:0016020;GO:0005737;GO:0009966;GO:0016301	membrane;cytoplasm;regulation of signal transduction;kinase activity	K23784	CNKSR3,CNK3	http://www.genome.jp/dbget-bin/www_bget?ko:K23784	-	-	KOG1738	Membrane-associated guanylate kinase-interacting protein/connector enhancer of KSR-like	sp|Q6P9H4|CNKR3_HUMAN	Connector enhancer of kinase suppressor of ras 3 OS=Homo sapiens OX=9606 GN=CNKSR3 PE=1 SV=1
ENSSSCG00000038549	3754	387.25	375.23	299.18	214.33	201.91	133.47	-1.03769	1.0954e-18	6.74656e-17	ZFP36L2	TEA25906.1	hypothetical protein DBR06_SOUSAS5710020, partial [Sousa chinensis]	GO:0035019;GO:0045577;GO:0071385;GO:2000737;GO:1901991;GO:0033077;GO:0097011;GO:0060216;GO:0044344;GO:0045599;GO:0009611;GO:0070371;GO:0071364;GO:0007275;GO:0046872;GO:0005737;GO:0000288;GO:0048103;GO:0035925;GO:0061158;GO:1900153;GO:0071356;GO:0071560;GO:0005634	somatic stem cell population maintenance;regulation of B cell differentiation;cellular response to glucocorticoid stimulus;negative regulation of stem cell differentiation;negative regulation of mitotic cell cycle phase transition;T cell differentiation in thymus;cellular response to granulocyte macrophage colony-stimulating factor stimulus;definitive hemopoiesis;cellular response to fibroblast g…	K18753	ZFP36L	http://www.genome.jp/dbget-bin/www_bget?ko:K18753	Cellular senescence	ko04218	KOG1677	CCCH-type Zn-finger protein	sp|P47974|TISD_HUMAN	mRNA decay activator protein ZFP36L2 OS=Homo sapiens OX=9606 GN=ZFP36L2 PE=1 SV=3
ENSSSCG00000033816	6856	1.27	0.99	1.1	0.39	0.72	0.44	-1.12754	0.000494719	0.00311156	ZNF177	XP_020939434.1;XP_020939435.1	zinc finger protein 558-like isoform X1 [Sus scrofa];zinc finger protein 558-like isoform X2 [Sus scrofa]	GO:0046872;GO:0006355	metal ion binding;regulation of transcription, DNA-templated	K09228	KRAB	http://www.genome.jp/dbget-bin/www_bget?ko:K09228	-	-	-	-	sp|Q13360|ZN177_HUMAN	Zinc finger protein 177 OS=Homo sapiens OX=9606 GN=ZNF177 PE=1 SV=4
ENSSSCG00000039651	2152	6.87	3.91	5.27	2.32	1.51	3.36	-1.14979	0.00082562	0.00484693	SLC2A5	AMN88562.1	GLUT5 [Sus scrofa]	GO:0042383;GO:0005353;GO:0016021;GO:0016324	sarcolemma;fructose transmembrane transporter activity;integral component of membrane;apical plasma membrane	K08143	SLC2A5,GLUT5	http://www.genome.jp/dbget-bin/www_bget?ko:K08143	Carbohydrate digestion and absorption	ko04973	-	-	sp|P58353|GTR5_BOVIN	Solute carrier family 2, facilitated glucose transporter member 5 OS=Bos taurus OX=9913 GN=SLC2A5 PE=1 SV=2
novel.6641	3469	13.4	13.58	13.1	7.4	6.97	7.1	-1.0468	1.36337e-14	5.3757e-13	-	XP_020954391.1	cullin-7 isoform X1 [Sus scrofa]	GO:0046872;GO:0106306;GO:0032154;GO:0005856;GO:0000164;GO:0106307;GO:0030496	metal ion binding;protein serine phosphatase activity;cleavage furrow;cytoskeleton;protein phosphatase type 1 complex;protein threonine phosphatase activity;midbody	-	-	-	-	-	-	-	-	-
ENSSSCG00000024048	7336	0.46	0.31	0.44	0.08	0.07	0.12	-2.16856	8.0773e-05	0.000624022	MMRN2	XP_005671239.2	LOW QUALITY PROTEIN: multimerin-2 [Sus scrofa]	GO:0005604;GO:0005615;GO:0002042;GO:0030948;GO:0090051	basement membrane;extracellular space;cell migration involved in sprouting angiogenesis;negative regulation of vascular endothelial growth factor receptor signaling pathway;negative regulation of cell migration involved in sprouting angiogenesis	K24247	MMRN	http://www.genome.jp/dbget-bin/www_bget?ko:K24247	-	-	-	-	sp|Q9H8L6|MMRN2_HUMAN	Multimerin-2 OS=Homo sapiens OX=9606 GN=MMRN2 PE=1 SV=2
ENSSSCG00000012474	9145	8.96	7.96	8.09	3.15	3.34	2.71	-1.46204	6.16009e-32	1.02646e-29	DIAPH2	XP_020936138.1;XP_020936140.1;XP_020936139.1	protein diaphanous homolog 2 isoform X1 [Sus scrofa];protein diaphanous homolog 2 isoform X3 [Sus scrofa];protein diaphanous homolog 2 isoform X2 [Sus scrofa]	GO:0031267;GO:0003779;GO:0007015;GO:0007292	small GTPase binding;actin binding;actin filament organization;female gamete generation	K05741	DIAPH2	http://www.genome.jp/dbget-bin/www_bget?ko:K05741	Regulation of actin cytoskeleton	ko04810	KOG1924	RhoA GTPase effector DIA/Diaphanous	sp|O60879|DIAP2_HUMAN	Protein diaphanous homolog 2 OS=Homo sapiens OX=9606 GN=DIAPH2 PE=1 SV=1
ENSSSCG00000043554	4199	0.05	0.04	0.02	0.19	0.29	0.19	2.62394	0.00994946	0.0412001	-	-	-	-	-	-	-	-	-	-	-	-	-	-
novel.4774	228	59.67	21.13	19.76	392.48	330.87	65.82	2.76189	0.000923599	0.00536004	-	XP_020945460.1	CREB-regulated transcription coactivator 2 isoform X3 [Sus scrofa]	-	-	K09228	KRAB	http://www.genome.jp/dbget-bin/www_bget?ko:K09228	-	-	-	-	-	-
novel.1610	211	0	0	0	119.85	67.5	79.98	4.85998	0.0103301	0.0425301	-	XP_020925910.1	vesicle-trafficking protein SEC22a isoform X4 [Sus scrofa]	-	-	K09228	KRAB	http://www.genome.jp/dbget-bin/www_bget?ko:K09228	-	-	-	-	-	-
novel.2920	240	0	0	0	241.71	37.25	55.83	6.48674	3.68793e-05	0.00031088	-	XP_020954391.1	cullin-7 isoform X1 [Sus scrofa]	-	-	K09228	KRAB	http://www.genome.jp/dbget-bin/www_bget?ko:K09228	-	-	-	-	-	-
ENSSSCG00000005457	4028	5.87	6.81	6.49	2.63	3.63	3.1	-1.04596	2.7234e-09	5.03456e-08	LPAR1	XP_019822269.1;XP_020924708.1	PREDICTED: lysophosphatidic acid receptor 1-like [Bos indicus];lysophosphatidic acid receptor 1 isoform X1 [Sus scrofa]	GO:0043410;GO:0051482;GO:0032060;GO:0007189;GO:0043123;GO:0007193;GO:0008360;GO:0010977;GO:0009986;GO:0030165;GO:0070915;GO:0022008;GO:0060326;GO:0016021;GO:0051496;GO:0035025;GO:0005737;GO:0035727;GO:0000187;GO:0019222;GO:0005768;GO:0005887;GO:0007202;GO:0030139;GO:0005886;GO:0004930	positive regulation of MAPK cascade;positive regulation of cytosolic calcium ion concentration involved in phospholipase C-activating G protein-coupled signaling pathway;bleb assembly;adenylate cyclase-activating G protein-coupled receptor signaling pathway;positive regulation of I-kappaB kinase/NF-kappaB signaling;adenylate cyclase-inhibiting G protein-coupled receptor signaling pathway;regulati…	K04289	LPAR1,EDG2	http://www.genome.jp/dbget-bin/www_bget?ko:K04289	Regulation of actin cytoskeleton;Gap junction;PI3K-Akt signaling pathway;Phospholipase D signaling pathway;Rap1 signaling pathway;Neuroactive ligand-receptor interaction	ko04810,ko04540,ko04151,ko04072,ko04015,ko04080	-	-	sp|P46628|LPAR1_SHEEP	Lysophosphatidic acid receptor 1 OS=Ovis aries OX=9940 GN=LPAR1 PE=2 SV=1
ENSSSCG00000050126	5491	0.04	0.06	0.04	0.28	0.44	0.18	2.86678	0.00048132	0.00303356	-	-	-	-	-	-	-	-	-	-	-	-	-	-
ENSSSCG00000012541	2164	0.82	0.58	1.05	2.34	1.14	2.15	1.19377	0.0110293	0.0449749	ZCCHC18	XP_005673841.2	zinc finger CCHC domain-containing protein 18 [Sus scrofa]	GO:0005634	nucleus	-	-	-	-	-	-	-	sp|P0CG32|ZCC18_HUMAN	Zinc finger CCHC domain-containing protein 18 OS=Homo sapiens OX=9606 GN=ZCCHC18 PE=3 SV=1
ENSSSCG00000012151	8385	4.17	4.43	3.55	1.69	1.98	1.45	-1.22127	6.50738e-13	2.0913e-11	NHS	XP_005673517.1;XP_001924506.2	Nance-Horan syndrome protein isoform X1 [Sus scrofa];Nance-Horan syndrome protein isoform X2 [Sus scrofa]	-	-	K24144	NHS	http://www.genome.jp/dbget-bin/www_bget?ko:K24144	-	-	-	-	sp|Q6T4R5|NHS_HUMAN	Nance-Horan syndrome protein OS=Homo sapiens OX=9606 GN=NHS PE=1 SV=2
ENSSSCG00000002623	1128	1869.43	1850.51	2178.04	850.76	908.57	783.25	-1.18248	7.93572e-36	1.67878e-33	GSTA1	KAF4013482.1;NP_999554.2;AKV89669.1;P51781.2;NP_999015.2;XP_003128840.1	hypothetical protein G4228_004746 [Cervus hanglu yarkandensis];glutathione S-transferase alpha M14 [Sus scrofa];glutathione S-transferase A2 [Sus scrofa];RecName: Full=Glutathione S-transferase alpha M14; AltName: Full=GST class-alpha; Contains: RecName: Full=Glutathione S-transferase alpha M14, N-terminally processed [Sus scrofa];glutathione S-transferase A2 [Sus scrofa];glutathione S-transferas…	GO:0016740;GO:0005829;GO:0006749;GO:0006805;GO:0004364	transferase activity;cytosol;glutathione metabolic process;xenobiotic metabolic process;glutathione transferase activity	K00799	GST,gst	http://www.genome.jp/dbget-bin/www_bget?ko:K00799	Glutathione metabolism;Drug metabolism - cytochrome P450;Drug metabolism - other enzymes;Metabolism of xenobiotics by cytochrome P450;Longevity regulating pathway - worm	ko00480,ko00982,ko00983,ko00980,ko04212	-	-	sp|P51781|GSTA1_PIG;sp|Q28035|GSTA1_BOVIN	Glutathione S-transferase alpha M14 OS=Sus scrofa OX=9823 PE=2 SV=2;Glutathione S-transferase A1 OS=Bos taurus OX=9913 GN=GSTA1 PE=2 SV=3
ENSSSCG00000005284	2752	0.63	0.53	0.53	0	0.19	0.08	-2.65624	0.00282339	0.0140839	GNA14	NP_001090987.1;XP_014396712.1	guanine nucleotide-binding protein subunit alpha-14 [Sus scrofa];PREDICTED: guanine nucleotide-binding protein subunit alpha-14, partial [Myotis brandtii]	GO:0005886;GO:0003924;GO:0007186;GO:0031683;GO:0001664;GO:0019001	plasma membrane;GTPase activity;G protein-coupled receptor signaling pathway;G-protein beta/gamma-subunit complex binding;G protein-coupled receptor binding;guanyl nucleotide binding	K04636	GNA14	http://www.genome.jp/dbget-bin/www_bget?ko:K04636	Calcium signaling pathway	ko04020	KOG0085	G protein subunit Galphaq/Galphay, small G protein superfamily	sp|P38408|GNA14_BOVIN	Guanine nucleotide-binding protein subunit alpha-14 OS=Bos taurus OX=9913 GN=GNA14 PE=2 SV=1
ENSSSCG00000010770	7166	0.82	1.94	2.35	0.68	0.48	0.28	-1.3444	5.34574e-05	0.000430206	KNDC1	XP_013849607.2;XP_022424093.1	LOW QUALITY PROTEIN: protein very KIND [Sus scrofa];kinase non-catalytic C-lobe domain-containing protein 1 isoform X2 [Delphinapterus leucas]	GO:0001934;GO:0021707;GO:0043025;GO:0032045;GO:0007264;GO:0030425;GO:0043204;GO:0048814;GO:0050773;GO:0005085	positive regulation of protein phosphorylation;cerebellar granule cell differentiation;neuronal cell body;guanyl-nucleotide exchange factor complex;small GTPase mediated signal transduction;dendrite;perikaryon;regulation of dendrite morphogenesis;regulation of dendrite development;guanyl-nucleotide exchange factor activity	-	-	-	-	-	-	-	sp|Q76NI1|KNDC1_HUMAN;sp|Q0KK55|KNDC1_MOUSE	Kinase non-catalytic C-lobe domain-containing protein 1 OS=Homo sapiens OX=9606 GN=KNDC1 PE=2 SV=2;Kinase non-catalytic C-lobe domain-containing protein 1 OS=Mus musculus OX=10090 GN=Kndc1 PE=1 SV=2
novel.18230	242	0	9.73	0	109.06	88.07	29.43	5.08311	0.00109746	0.00624245	-	XP_020945460.1	CREB-regulated transcription coactivator 2 isoform X3 [Sus scrofa]	-	-	K09228	KRAB	http://www.genome.jp/dbget-bin/www_bget?ko:K09228	-	-	-	-	-	-
ENSSSCG00000043747	1495	4.59	3.36	3.87	1.94	1.32	1.36	-1.36267	0.000287808	0.00193313	-	-	-	-	-	-	-	-	-	-	-	-	-	-
novel.276	209	0	0	0	51.5	204.29	86.85	5.16384	0.00520139	0.023741	-	XP_020945460.1	CREB-regulated transcription coactivator 2 isoform X3 [Sus scrofa]	GO:0016021	integral component of membrane	K01530	E7.6.2.1	http://www.genome.jp/dbget-bin/www_bget?ko:K01530	-	-	-	-	-	-
ENSSSCG00000014336	3103	20.79	21.03	17.47	9.52	10.61	7.69	-1.10291	5.99516e-14	2.17362e-12	EGR1	XP_003124022.1	early growth response protein 1 [Sus scrofa]	GO:0071480;GO:0001228;GO:0032922;GO:0000785;GO:0032731;GO:0046886;GO:0005654;GO:0035035;GO:0000981;GO:0032868;GO:0005737;GO:0070498;GO:0008270;GO:0010385;GO:0032722;GO:0042981;GO:0009749;GO:0000977;GO:0060086;GO:0098759;GO:0000978;GO:0006357;GO:0030217;GO:0002931;GO:0045475;GO:0035914;GO:1990841;GO:0044849;GO:0030509;GO:0000122;GO:0033233;GO:2000182;GO:0044729;GO:0090090;GO:1902895;GO:0061418	cellular response to gamma radiation;DNA-binding transcription activator activity, RNA polymerase II-specific;circadian regulation of gene expression;chromatin;positive regulation of interleukin-1 beta production;positive regulation of hormone biosynthetic process;nucleoplasm;histone acetyltransferase binding;DNA-binding transcription factor activity, RNA polymerase II-specific;response to insuli…	K09203	EGR1	http://www.genome.jp/dbget-bin/www_bget?ko:K09203	Apelin signaling pathway;GnRH signaling pathway;Parathyroid hormone synthesis, secretion and action	ko04371,ko04912,ko04928	KOG1721	FOG: Zn-finger	sp|P18146|EGR1_HUMAN	Early growth response protein 1 OS=Homo sapiens OX=9606 GN=EGR1 PE=1 SV=1
ENSSSCG00000017601	2503	49.94	47.2	49.64	20.69	26.45	19.61	-1.21189	4.22393e-24	4.2288e-22	TOM1L1	XP_020922906.1	TOM1-like protein 1 isoform X1 [Sus scrofa]	GO:0006886;GO:0030295	intracellular protein transport;protein kinase activator activity	-	-	-	-	-	KOG2540;KOG1087	Cytochrome oxidase assembly factor COX11;Cytosolic sorting protein GGA2/TOM1	sp|O75674|TM1L1_HUMAN	TOM1-like protein 1 OS=Homo sapiens OX=9606 GN=TOM1L1 PE=1 SV=2
ENSSSCG00000003371	2397	1.8	1.91	1.49	0.62	0.29	0.63	-1.76119	0.000177103	0.00124922	GPR153	XP_020950908.1	LOW QUALITY PROTEIN: probable G-protein coupled receptor 153 [Sus scrofa]	GO:0004930;GO:0016021	G protein-coupled receptor activity;integral component of membrane	K08437	GPR153	http://www.genome.jp/dbget-bin/www_bget?ko:K08437	-	-	-	-	sp|Q6NV75|GP153_HUMAN	Probable G-protein coupled receptor 153 OS=Homo sapiens OX=9606 GN=GPR153 PE=2 SV=2
ENSSSCG00000000672	3430	8.08	7.94	7.12	3.02	2.9	4.57	-1.20463	2.63293e-08	4.12985e-07	CLSTN3	XP_020948065.1;XP_006210954.1;XP_010833978.1;XP_003126564.2	calsyntenin-3 isoform X1 [Sus scrofa];calsyntenin-3 [Vicugna pacos];PREDICTED: calsyntenin-3 [Bison bison bison];calsyntenin-3 isoform X2 [Sus scrofa]	GO:0032991;GO:0099061;GO:0045211;GO:1902474;GO:0001558;GO:0016021;GO:0051965;GO:0005789;GO:0030425;GO:0007156;GO:0051932;GO:0098982;GO:0042995;GO:0005509;GO:0035249;GO:0009986;GO:0007416;GO:0000139;GO:0050806;GO:0098978;GO:1905606	protein-containing complex;integral component of postsynaptic density membrane;postsynaptic membrane;positive regulation of protein localization to synapse;regulation of cell growth;integral component of membrane;positive regulation of synapse assembly;endoplasmic reticulum membrane;dendrite;homophilic cell adhesion via plasma membrane adhesion molecules;synaptic transmission, GABAergic;GABA-ergi…	K10268;K22661	FBXL2_20;CLSTN3	http://www.genome.jp/dbget-bin/www_bget?ko:K10268;http://www.genome.jp/dbget-bin/www_bget?ko:K22661	-	-	-	-	sp|Q0VCN6|CSTN3_BOVIN;sp|Q5R9Q9|CSTN3_PONAB	Calsyntenin-3 OS=Bos taurus OX=9913 GN=CLSTN3 PE=2 SV=2;Calsyntenin-3 OS=Pongo abelii OX=9601 GN=CLSTN3 PE=2 SV=1
ENSSSCG00000033762	1892	3.88	5.1	4.23	1.13	0.88	1.4	-2.08669	9.10962e-10	1.82103e-08	NATD1	XP_020136522.1	protein NATD1 [Microcebus murinus]	-	-	K06975	K06975	http://www.genome.jp/dbget-bin/www_bget?ko:K06975	-	-	-	-	sp|Q8N6N6|NATD1_HUMAN;sp|A6QL79|NATD1_BOVIN	Protein NATD1 OS=Homo sapiens OX=9606 GN=NATD1 PE=1 SV=2;Protein NATD1 OS=Bos taurus OX=9913 GN=NATD1 PE=3 SV=1
ENSSSCG00000003463	1276	0.81	1.02	0.75	0	0.07	0	-5.18635	0.000538498	0.00335139	AGMAT	XP_003127670.1	agmatinase, mitochondrial isoform X2 [Sus scrofa]	GO:0016813;GO:0046872	hydrolase activity, acting on carbon-nitrogen (but not peptide) bonds, in linear amidines;metal ion binding	K01480	speB	http://www.genome.jp/dbget-bin/www_bget?ko:K01480	Arginine and proline metabolism	ko00330	KOG2964;KOG2965	Arginase family protein;Arginase	sp|Q9BSE5|SPEB_HUMAN	Agmatinase, mitochondrial OS=Homo sapiens OX=9606 GN=AGMAT PE=1 SV=2
ENSSSCG00000024791	1762	3.99	2.66	3.73	1.24	0.77	1.16	-1.71469	1.3831e-05	0.000126986	CD59	NP_999335.1	CD59 glycoprotein precursor [Sus scrofa]	GO:0016021;GO:0005886;GO:0031225;GO:0001971;GO:0045087;GO:0001848	integral component of membrane;plasma membrane;anchored component of membrane;negative regulation of activation of membrane attack complex;innate immune response;complement binding	K04008	CD59	http://www.genome.jp/dbget-bin/www_bget?ko:K04008	Complement and coagulation cascades;Hematopoietic cell lineage	ko04610,ko04640	-	-	sp|O62680|CD59_PIG	CD59 glycoprotein OS=Sus scrofa OX=9823 GN=CD59 PE=1 SV=1
novel.20163	1754	19.32	25.75	22.75	8.23	6.09	13.82	-1.24388	2.27794e-06	2.46301e-05	-	XP_020949222.1;AQT33902.1	liver carboxylesterase isoform X6 [Sus scrofa];liver carboxylesterase G2 [Sus scrofa]	GO:0004806;GO:0005788;GO:0005615;GO:0016787;GO:0080030;GO:0004771;GO:0052689;GO:0016042	triglyceride lipase activity;endoplasmic reticulum lumen;extracellular space;hydrolase activity;methyl indole-3-acetate esterase activity;sterol esterase activity;carboxylic ester hydrolase activity;lipid catabolic process	K01044	CES1	http://www.genome.jp/dbget-bin/www_bget?ko:K01044	Drug metabolism - other enzymes	ko00983	-	-	sp|Q29550|EST1_PIG	Liver carboxylesterase OS=Sus scrofa OX=9823 PE=1 SV=1
ENSSSCG00000034754	2257	2.69	2.81	3.11	0.78	1.37	1.24	-1.31396	0.000170422	0.00120664	PLEKHS1	XP_020928985.1;XP_020928988.1	pleckstrin homology domain-containing family S member 1 isoform X2 [Sus scrofa];pleckstrin homology domain-containing family S member 1 isoform X5 [Sus scrofa]	-	-	-	-	-	-	-	-	-	sp|Q8BW88|PKHS1_MOUSE;sp|Q5SXH7|PKHS1_HUMAN	Pleckstrin homology domain-containing family S member 1 OS=Mus musculus OX=10090 GN=Plekhs1 PE=2 SV=2;Pleckstrin homology domain-containing family S member 1 OS=Homo sapiens OX=9606 GN=PLEKHS1 PE=1 SV=4
novel.315	231	0	6.01	5.71	88.79	115.42	49.26	5.67059	0.000646263	0.00392567	-	XP_020954391.1	cullin-7 isoform X1 [Sus scrofa]	-	-	K09228	KRAB	http://www.genome.jp/dbget-bin/www_bget?ko:K09228	-	-	-	-	-	-
ENSSSCG00000026153	1580	77.03	67.44	85.6	34.85	41.04	39.24	-1.00618	8.49509e-15	3.42734e-13	ACAT1	XP_005667359.1;XP_005667358.1	acetyl-CoA acetyltransferase, mitochondrial isoform X2 [Sus scrofa];acetyl-CoA acetyltransferase, mitochondrial isoform X1 [Sus scrofa]	GO:0005759;GO:0070062;GO:0006085;GO:0009083;GO:1902860;GO:0005739;GO:0015937;GO:0046951;GO:1902224;GO:0015936;GO:0006550;GO:0030955;GO:0046952;GO:0034435;GO:0016747;GO:0046356;GO:0016453;GO:0003985;GO:0006635	mitochondrial matrix;extracellular exosome;acetyl-CoA biosynthetic process;branched-chain amino acid catabolic process;propionyl-CoA biosynthetic process;mitochondrion;coenzyme A biosynthetic process;ketone body biosynthetic process;ketone body metabolic process;coenzyme A metabolic process;isoleucine catabolic process;potassium ion binding;ketone body catabolic process;cholesterol esterification…	K00626	ACAT,atoB	http://www.genome.jp/dbget-bin/www_bget?ko:K00626	Lysine degradation;Tryptophan metabolism;Valine, leucine and isoleucine degradation;Butanoate metabolism;Glyoxylate and dicarboxylate metabolism;Pyruvate metabolism;Fatty acid degradation;Terpenoid backbone biosynthesis;Fat digestion and absorption	ko00310,ko00380,ko00280,ko00650,ko00630,ko00620,ko00071,ko00900,ko04975	KOG1390	Acetyl-CoA acetyltransferase	sp|P24752|THIL_HUMAN;sp|Q29RZ0|THIL_BOVIN	Acetyl-CoA acetyltransferase, mitochondrial OS=Homo sapiens OX=9606 GN=ACAT1 PE=1 SV=1;Acetyl-CoA acetyltransferase, mitochondrial OS=Bos taurus OX=9913 GN=ACAT1 PE=2 SV=1
ENSSSCG00000006267	3887	31.53	31.44	29.02	13.51	14.33	9.94	-1.32371	2.33475e-23	2.22744e-21	PCMTD1	XP_013843529.1;XP_020945068.1	protein-L-isoaspartate O-methyltransferase domain-containing protein 1 isoform X2 [Sus scrofa];protein-L-isoaspartate O-methyltransferase domain-containing protein 1 isoform X1 [Sus scrofa]	GO:0004719;GO:0005737;GO:0016020	protein-L-isoaspartate (D-aspartate) O-methyltransferase activity;cytoplasm;membrane	-	-	-	-	-	KOG1661	Protein-L-isoaspartate(D-aspartate) O-methyltransferase	sp|A2VDP2|PCMD1_BOVIN	Protein-L-isoaspartate O-methyltransferase domain-containing protein 1 OS=Bos taurus OX=9913 GN=PCMTD1 PE=2 SV=1
ENSSSCG00000025791	2097	2.42	2.55	3.15	6.04	7.01	5.4	1.13263	5.1026e-06	5.11269e-05	MON1A	TKC35740.1;NP_001230630.1;XP_007466278.1	hypothetical protein EI555_015289, partial [Monodon monoceros];vacuolar fusion protein MON1 homolog A [Sus scrofa];PREDICTED: vacuolar fusion protein MON1 homolog A isoform X1 [Lipotes vexillifer]	GO:0016192;GO:0006623	vesicle-mediated transport;protein targeting to vacuole	K20195	MON1	http://www.genome.jp/dbget-bin/www_bget?ko:K20195	-	-	KOG0997	Uncharacterized conserved protein Sand	sp|Q17QV2|MON1A_BOVIN;sp|Q86VX9|MON1A_HUMAN	Vacuolar fusion protein MON1 homolog A OS=Bos taurus OX=9913 GN=MON1A PE=2 SV=1;Vacuolar fusion protein MON1 homolog A OS=Homo sapiens OX=9606 GN=MON1A PE=1 SV=3
ENSSSCG00000011020	6993	1.26	1.2	1.2	0.46	0.36	0.42	-1.6355	8.01536e-09	1.36457e-07	JCAD	XP_003130754.3	junctional protein associated with coronary artery disease isoform X1 [Sus scrofa]	GO:0048471;GO:1903589;GO:0043410;GO:0005912;GO:0032587;GO:0090050;GO:1900748;GO:0007155;GO:0005911	perinuclear region of cytoplasm;positive regulation of blood vessel endothelial cell proliferation involved in sprouting angiogenesis;positive regulation of MAPK cascade;adherens junction;ruffle membrane;positive regulation of cell migration involved in sprouting angiogenesis;positive regulation of vascular endothelial growth factor signaling pathway;cell adhesion;cell-cell junction	-	-	-	-	-	-	-	sp|A2VE02|JCAD_BOVIN	Junctional protein associated with coronary artery disease homolog OS=Bos taurus OX=9913 GN=JCAD PE=2 SV=1
ENSSSCG00000023434	5802	26.8	26.21	20.45	11.83	11.88	10.83	-1.3928	2.46646e-45	1.00007e-42	PPM1L	NP_001304840.1;XP_020021089.1;XP_035413066.1;XP_027632155.1;XP_020925396.1;XP_019062898.1	protein phosphatase 1L isoform 2 [Homo sapiens];protein phosphatase 1L [Castor canadensis];protein phosphatase 1L isoform X3 [Cygnus atratus];protein phosphatase 1L isoform X2 [Tupaia chinensis];protein phosphatase 1L isoform X1 [Sus scrofa];protein phosphatase 1L isoform X2 [Fukomys damarensis]	GO:0046872;GO:0016021;GO:0070062;GO:0106306;GO:0005789;GO:0030148;GO:0000165;GO:0007178;GO:0006470;GO:0106307;GO:0004722	metal ion binding;integral component of membrane;extracellular exosome;protein serine phosphatase activity;endoplasmic reticulum membrane;sphingolipid biosynthetic process;MAPK cascade;transmembrane receptor protein serine/threonine kinase signaling pathway;protein dephosphorylation;protein threonine phosphatase activity;protein serine/threonine phosphatase activity	K17506	PPM1L,PP2CE	http://www.genome.jp/dbget-bin/www_bget?ko:K17506	-	-	KOG0698	Serine/threonine protein phosphatase	sp|Q5SGD2|PPM1L_HUMAN;sp|A5PJZ2|PPM1L_BOVIN	Protein phosphatase 1L OS=Homo sapiens OX=9606 GN=PPM1L PE=1 SV=1;Protein phosphatase 1L OS=Bos taurus OX=9913 GN=PPM1L PE=2 SV=1
ENSSSCG00000006828	2714	5.33	7.39	6.08	19.14	16.16	11.86	1.34299	9.02003e-11	2.0999e-09	ATXN7L2	XP_005663648.2	ataxin-7-like protein 2 isoform X4 [Sus scrofa]	-	-	K11318	ATXN7,SCA7	http://www.genome.jp/dbget-bin/www_bget?ko:K11318	-	-	-	-	sp|Q5T6C5|AT7L2_HUMAN	Ataxin-7-like protein 2 OS=Homo sapiens OX=9606 GN=ATXN7L2 PE=1 SV=1
ENSSSCG00000033985	3260	1.58	1.62	1.61	3.65	3.25	3.05	1.01377	3.77537e-05	0.000317262	FIZ1	XP_020950702.1;XP_003356128.3	flt3-interacting zinc finger protein 1 isoform X1 [Sus scrofa];flt3-interacting zinc finger protein 1 isoform X2 [Sus scrofa]	-	-	-	-	-	-	-	-	-	sp|Q96SL8|FIZ1_HUMAN	Flt3-interacting zinc finger protein 1 OS=Homo sapiens OX=9606 GN=FIZ1 PE=1 SV=2
novel.3415	230	0	0	0	24.12	66.98	61.71	4.95489	0.00834875	0.0355271	-	XP_020954391.1	cullin-7 isoform X1 [Sus scrofa]	-	-	K09228	KRAB	http://www.genome.jp/dbget-bin/www_bget?ko:K09228	-	-	-	-	-	-
ENSSSCG00000017338	3320	78.16	87.89	83.44	42.86	41.76	39.17	-1.01684	5.06785e-28	6.70058e-26	PLCD3	XP_003131373.1;XP_019290429.1	1-phosphatidylinositol 4,5-bisphosphate phosphodiesterase delta-3 isoform X1 [Sus scrofa];PREDICTED: 1-phosphatidylinositol 4,5-bisphosphate phosphodiesterase delta-3 isoform X3 [Panthera pardus]	GO:0042127;GO:0004435;GO:0060716;GO:0035556;GO:0016042;GO:0001525;GO:0048015	regulation of cell population proliferation;phosphatidylinositol phospholipase C activity;labyrinthine layer blood vessel development;intracellular signal transduction;lipid catabolic process;angiogenesis;phosphatidylinositol-mediated signaling	K05857	PLCD	http://www.genome.jp/dbget-bin/www_bget?ko:K05857	Calcium signaling pathway;Phosphatidylinositol signaling system;Inositol phosphate metabolism;Thyroid hormone signaling pathway	ko04020,ko04070,ko00562,ko04919	-	-	sp|Q8N3E9|PLCD3_HUMAN	1-phosphatidylinositol 4,5-bisphosphate phosphodiesterase delta-3 OS=Homo sapiens OX=9606 GN=PLCD3 PE=1 SV=3
ENSSSCG00000026499	4521	3.17	2.42	2.59	1.21	1.04	0.69	-1.50726	4.10424e-08	6.23271e-07	NMT2	XP_020920494.1;XP_020920495.1;XP_020920496.1	protein FAM171A1 isoform X2 [Sus scrofa];glycylpeptide N-tetradecanoyltransferase 2 isoform X1 [Sus scrofa];glycylpeptide N-tetradecanoyltransferase 2 isoform X2 [Sus scrofa]	GO:0016021	integral component of membrane	K00671	NMT	http://www.genome.jp/dbget-bin/www_bget?ko:K00671	-	-	KOG2779	N-myristoyl transferase	sp|Q9N181|NMT2_BOVIN;sp|Q5VUB5|F1711_HUMAN	Glycylpeptide N-tetradecanoyltransferase 2 OS=Bos taurus OX=9913 GN=NMT2 PE=2 SV=1;Protein FAM171A1 OS=Homo sapiens OX=9606 GN=FAM171A1 PE=1 SV=1
ENSSSCG00000017548	3422	3.6	4.02	3.85	0.59	0.51	0.95	-2.47876	7.47489e-16	3.41822e-14	NGFR	XP_020922795.1;XP_035576810.1	tumor necrosis factor receptor superfamily member 16 [Sus scrofa];tumor necrosis factor receptor superfamily member 16 [Canis lupus dingo]	GO:0031069;GO:0021675;GO:0040037;GO:0009986;GO:0006886;GO:0015026;GO:0035907;GO:0048406;GO:1902895;GO:0006919;GO:0007417;GO:1900182;GO:0005654;GO:0001678;GO:0005035;GO:0007165;GO:0042488;GO:0016048;GO:1903588;GO:0006915;GO:0005886;GO:0032922;GO:0014069;GO:0031625;GO:1904646;GO:0016021;GO:0007266;GO:0048146;GO:0005911;GO:0005516;GO:0007411;GO:0051402;GO:0005737;GO:2001235;GO:0051799;GO:0031267	hair follicle morphogenesis;nerve development;negative regulation of fibroblast growth factor receptor signaling pathway;cell surface;intracellular protein transport;coreceptor activity;dorsal aorta development;nerve growth factor binding;positive regulation of pri-miRNA transcription by RNA polymerase II;activation of cysteine-type endopeptidase activity involved in apoptotic process;central ner…	K02583	NGFR,TNFRSF16,CD271	http://www.genome.jp/dbget-bin/www_bget?ko:K02583	Apoptosis - multiple species;MAPK signaling pathway;PI3K-Akt signaling pathway;Rap1 signaling pathway;Ras signaling pathway;Cytokine-cytokine receptor interaction;Neurotrophin signaling pathway	ko04215,ko04010,ko04151,ko04015,ko04014,ko04060,ko04722	-	-	sp|P08138|TNR16_HUMAN	Tumor necrosis factor receptor superfamily member 16 OS=Homo sapiens OX=9606 GN=NGFR PE=1 SV=1
ENSSSCG00000027198	2843	6.1	5.93	5.41	0.93	1.58	1.18	-2.21563	1.43959e-16	7.13286e-15	PDK2	XP_020922808.1;XP_020922807.1;XP_039083873.1;TEA40244.1	pyruvate dehydrogenase kinase, isozyme 2 isoform X2 [Sus scrofa];pyruvate dehydrogenase kinase, isozyme 2 isoform X1 [Sus scrofa];pyruvate dehydrogenase kinase, isozyme 2 isoform X1 [Hyaena hyaena];hypothetical protein DBR06_SOUSAS8210194, partial [Sousa chinensis]	GO:0005524;GO:0005759;GO:0004672	ATP binding;mitochondrial matrix;protein kinase activity	K00898	PDK2_3_4	http://www.genome.jp/dbget-bin/www_bget?ko:K00898	-	-	KOG0787	Dehydrogenase kinase	sp|Q15119|PDK2_HUMAN	[Pyruvate dehydrogenase (acetyl-transferring)] kinase isozyme 2, mitochondrial OS=Homo sapiens OX=9606 GN=PDK2 PE=1 SV=2
ENSSSCG00000002011	1908	1.32	1.8	1.22	0.16	0.41	0.69	-1.76952	0.00403045	0.0191697	CPNE6	XP_020954880.1	LOW QUALITY PROTEIN: copine-6 [Sus scrofa]	GO:0046872;GO:0071277;GO:0043204;GO:0001786;GO:0030425;GO:0005768;GO:0030424;GO:1903861;GO:0045334;GO:0005886;GO:0005544;GO:0030154;GO:0016020	metal ion binding;cellular response to calcium ion;perikaryon;phosphatidylserine binding;dendrite;endosome;axon;positive regulation of dendrite extension;clathrin-coated endocytic vesicle;plasma membrane;calcium-dependent phospholipid binding;cell differentiation;membrane	K24525	CPNE4_6_7	http://www.genome.jp/dbget-bin/www_bget?ko:K24525	-	-	-	-	sp|Q2KHY1|CPNE6_BOVIN	Copine-6 OS=Bos taurus OX=9913 GN=CPNE6 PE=2 SV=1
novel.14695	231	7.82	6.45	30.3	187.21	72.36	169.36	2.79765	0.00423588	0.0199826	-	XP_020954391.1	cullin-7 isoform X1 [Sus scrofa]	GO:0016021	integral component of membrane	K09228	KRAB	http://www.genome.jp/dbget-bin/www_bget?ko:K09228	-	-	-	-	-	-
ENSSSCG00000043609	3178	0.26	0.21	0.37	1.26	0.8	0.63	1.69214	0.00217844	0.0113097	-	-	-	-	-	-	-	-	-	-	-	-	-	-
ENSSSCG00000007849	1624	24.58	27.83	27.3	10.72	10.09	10.1	-1.34283	1.12669e-17	6.24377e-16	CRYM	XP_003124605.2	ketimine reductase mu-crystallin isoform X1 [Sus scrofa]	GO:0005739;GO:0047127;GO:0005829;GO:0005634;GO:0003714;GO:0042803;GO:0007605;GO:0050661;GO:0000122;GO:0070324;GO:0070327;GO:0042403	mitochondrion;thiomorpholine-carboxylate dehydrogenase activity;cytosol;nucleus;transcription corepressor activity;protein homodimerization activity;sensory perception of sound;NADP binding;negative regulation of transcription by RNA polymerase II;thyroid hormone binding;thyroid hormone transport;thyroid hormone metabolic process	K18258	CRYM	http://www.genome.jp/dbget-bin/www_bget?ko:K18258	-	-	KOG3007	Mu-crystallin	sp|Q2KHX6|CRYM_BOVIN	Ketimine reductase mu-crystallin OS=Bos taurus OX=9913 GN=CRYM PE=2 SV=1
ENSSSCG00000000509	7563	16.79	17.22	16.44	7.3	9.67	7.01	-1.12632	3.20085e-18	1.86739e-16	ZFC3H1	XP_020947660.1	zinc finger C3H1 domain-containing protein [Sus scrofa]	GO:0000178;GO:0005634;GO:0006396	exosome (RNase complex);nucleus;RNA processing	-	-	-	-	-	-	-	sp|O60293|ZC3H1_HUMAN	Zinc finger C3H1 domain-containing protein OS=Homo sapiens OX=9606 GN=ZFC3H1 PE=1 SV=3
ENSSSCG00000039758	1302	0.59	0.38	0.6	1.15	2.68	1.29	1.77568	0.00929225	0.0388957	NMRAL1	XP_008056742.1	nmrA-like family domain-containing protein 1 [Carlito syrichta]	-	-	-	-	-	-	-	-	-	sp|Q5ZID0|NMRL1_CHICK	NmrA-like family domain-containing protein 1 OS=Gallus gallus OX=9031 GN=NMRAL1 PE=2 SV=1
ENSSSCG00000010039	2282	3.12	3.8	4.13	1.78	1.54	1.41	-1.19894	5.4491e-05	0.000437366	SLC5A4	NP_999347.1	solute carrier family 5 member 4 [Sus scrofa]	GO:0016021;GO:0005886;GO:0005412;GO:0022857;GO:0006814	integral component of membrane;plasma membrane;glucose:sodium symporter activity;transmembrane transporter activity;sodium ion transport	K14384	SLC5A4,SGLT3	http://www.genome.jp/dbget-bin/www_bget?ko:K14384	-	-	-	-	sp|P31636|SC5A4_PIG	Solute carrier family 5 member 4 OS=Sus scrofa OX=9823 GN=SLC5A4 PE=2 SV=1
novel.5072	437	0	0	0	14.73	6.19	5.72	6.81358	1.91726e-06	2.11629e-05	pol	XP_020930447.1	uncharacterized protein LOC110256933 [Sus scrofa]	GO:0046872;GO:0004190;GO:0046718;GO:0004523;GO:0015074;GO:0003676;GO:0016779	metal ion binding;aspartic-type endopeptidase activity;viral entry into host cell;RNA-DNA hybrid ribonuclease activity;DNA integration;nucleic acid binding;nucleotidyltransferase activity	-	-	-	-	-	-	-	sp|P21414|POL_GALV	Gag-Pol polyprotein OS=Gibbon ape leukemia virus OX=11840 GN=pol PE=3 SV=2
novel.3430	1715	0.7	0.46	1.76	0.32	0.19	0.09	-2.30241	0.00688156	0.0302302	-	XP_020925910.1	vesicle-trafficking protein SEC22a isoform X4 [Sus scrofa]	-	-	K09228	KRAB	http://www.genome.jp/dbget-bin/www_bget?ko:K09228	-	-	-	-	-	-
novel.5929	5818	2.11	2.05	1.41	0.18	0.17	0.19	-3.36511	6.30455e-21	4.96366e-19	SUSD2	XP_003359219.2	sushi domain-containing protein 2 isoform X2 [Sus scrofa]	GO:0016021;GO:0005886;GO:1902807;GO:0051782	integral component of membrane;plasma membrane;negative regulation of cell cycle G1/S phase transition;negative regulation of cell division	K23820	SUSD2	http://www.genome.jp/dbget-bin/www_bget?ko:K23820	-	-	-	-	sp|Q9UGT4|SUSD2_HUMAN	Sushi domain-containing protein 2 OS=Homo sapiens OX=9606 GN=SUSD2 PE=1 SV=1
ENSSSCG00000006912	5018	0.97	0.96	1.08	0.53	0.72	0.25	-1.03678	0.00960925	0.0400229	HFM1	XP_013852837.2;XP_013852841.2	probable ATP-dependent DNA helicase HFM1 isoform X2 [Sus scrofa];probable ATP-dependent DNA helicase HFM1 isoform X5 [Sus scrofa]	GO:0003676;GO:0005524;GO:0004386	nucleic acid binding;ATP binding;helicase activity	K15271	HFM1,MER3	http://www.genome.jp/dbget-bin/www_bget?ko:K15271	-	-	KOG0952	DNA/RNA helicase MER3/SLH1, DEAD-box superfamily	sp|A2PYH4|HFM1_HUMAN	Probable ATP-dependent DNA helicase HFM1 OS=Homo sapiens OX=9606 GN=HFM1 PE=2 SV=2
novel.19233	268	49.84	27.28	83.66	663.61	517.32	345.87	3.04835	5.39189e-13	1.75132e-11	-	XP_020945460.1	CREB-regulated transcription coactivator 2 isoform X3 [Sus scrofa]	GO:0016021	integral component of membrane	K09228	KRAB	http://www.genome.jp/dbget-bin/www_bget?ko:K09228	-	-	-	-	-	-
ENSSSCG00000032827	15309	4.39	3.67	3.59	1.64	1.81	1.35	-1.36055	2.80851e-22	2.43151e-20	DNAH5	XP_020932305.1	LOW QUALITY PROTEIN: dynein heavy chain 5, axonemal [Sus scrofa]	GO:0030286;GO:0005874;GO:0007018;GO:0005524;GO:0005737;GO:0005929;GO:0008569	dynein complex;microtubule;microtubule-based movement;ATP binding;cytoplasm;cilium;minus-end-directed microtubule motor activity	K10408	DNAH	http://www.genome.jp/dbget-bin/www_bget?ko:K10408	-	-	-	-	sp|Q8TE73|DYH5_HUMAN	Dynein axonemal heavy chain 5 OS=Homo sapiens OX=9606 GN=DNAH5 PE=1 SV=3
ENSSSCG00000021208	3017	525.33	481.46	553.67	114.9	140.08	106.21	-2.12058	5.34385e-95	1.18187e-91	SELENOP	NP_001128295.1	selenoprotein P precursor [Sus scrofa]	GO:0008430;GO:0005576;GO:0001887	selenium binding;extracellular region;selenium compound metabolic process	-	-	-	-	-	-	-	sp|P49907|SEPP1_BOVIN	Selenoprotein P OS=Bos taurus OX=9913 GN=SELENOP PE=2 SV=2
ENSSSCG00000032472	2967	1.98	1.51	1.58	4.93	3.3	2.84	1.14351	4.49186e-05	0.000369307	SLC25A11	XP_004398636.1;XP_020923426.1;XP_020923425.1	PREDICTED: mitochondrial 2-oxoglutarate/malate carrier protein isoform X3 [Odobenus rosmarus divergens];mitochondrial 2-oxoglutarate/malate carrier protein isoform X2 [Sus scrofa];mitochondrial 2-oxoglutarate/malate carrier protein isoform X1 [Sus scrofa]	GO:0031966;GO:0016021;GO:0006839	mitochondrial membrane;integral component of membrane;mitochondrial transport	K15104	SLC25A11,OGC	http://www.genome.jp/dbget-bin/www_bget?ko:K15104	-	-	KOG0759	Mitochondrial oxoglutarate/malate carrier proteins	sp|Q9CR62|M2OM_MOUSE;sp|P22292|M2OM_BOVIN	Mitochondrial 2-oxoglutarate/malate carrier protein OS=Mus musculus OX=10090 GN=Slc25a11 PE=1 SV=3;Mitochondrial 2-oxoglutarate/malate carrier protein OS=Bos taurus OX=9913 GN=SLC25A11 PE=1 SV=3
novel.12085	249	9.3	0	8	93.15	62.67	57.96	3.69967	0.00243913	0.0124245	-	XP_020925549.1	lysosome-associated membrane glycoprotein 3 isoform X1 [Sus scrofa]	-	-	K09228	KRAB	http://www.genome.jp/dbget-bin/www_bget?ko:K09228	-	-	-	-	-	-
novel.19783	232	0	0	5.9	121.2	21.11	77.22	4.57013	0.00630109	0.0279477	-	XP_020945460.1	CREB-regulated transcription coactivator 2 isoform X3 [Sus scrofa]	-	-	K09228	KRAB	http://www.genome.jp/dbget-bin/www_bget?ko:K09228	-	-	-	-	-	-
ENSSSCG00000024621	6615	0.23	0.24	0.26	0.09	0.01	0.03	-2.4485	0.00219508	0.0113767	KAT2B	XP_020927025.1	LOW QUALITY PROTEIN: histone acetyltransferase KAT2B [Sus scrofa]	GO:0005737;GO:0005815;GO:0004402;GO:0005634;GO:0006355	cytoplasm;microtubule organizing center;histone acetyltransferase activity;nucleus;regulation of transcription, DNA-templated	K06062	PCAF,KAT2,GCN5	http://www.genome.jp/dbget-bin/www_bget?ko:K06062	Notch signaling pathway;Thyroid hormone signaling pathway	ko04330,ko04919	KOG1472	Histone acetyltransferase SAGA/ADA, catalytic subunit PCAF/GCN5 and related proteins	sp|Q92831|KAT2B_HUMAN	Histone acetyltransferase KAT2B OS=Homo sapiens OX=9606 GN=KAT2B PE=1 SV=3
ENSSSCG00000040013	4341	14.08	14.59	14.5	4.59	6.28	6.02	-1.51273	4.9864e-30	7.48821e-28	MTUS1	XP_028020316.1;XP_029790922.1;XP_007174078.1;XP_003364281.2;XP_020933654.1	microtubule-associated tumor suppressor 1 isoform X5 [Balaenoptera acutorostrata scammoni];microtubule-associated tumor suppressor 1 isoform X8 [Suricata suricatta];microtubule-associated tumor suppressor 1 isoform X4 [Balaenoptera acutorostrata scammoni];microtubule-associated tumor suppressor 1 isoform X3 [Equus caballus];LOW QUALITY PROTEIN: microtubule-associated tumor suppressor 1 [Sus scrof…	GO:0016021;GO:0005634	integral component of membrane;nucleus	-	-	-	-	-	-	-	sp|Q6IMY1|MTUS1_RAT;sp|Q9ULD2|MTUS1_HUMAN	Microtubule-associated tumor suppressor 1 homolog OS=Rattus norvegicus OX=10116 GN=Mtus1 PE=1 SV=1;Microtubule-associated tumor suppressor 1 OS=Homo sapiens OX=9606 GN=MTUS1 PE=1 SV=2
ENSSSCG00000023956	4378	12.79	11.12	11.54	3.06	3.03	3.52	-1.84408	1.22906e-32	2.1667e-30	NEDD9	XP_013832879.1;XP_020955844.1;XP_003482179.2	enhancer of filamentation 1 isoform X2 [Sus scrofa];enhancer of filamentation 1 isoform X3 [Sus scrofa];enhancer of filamentation 1 isoform X1 [Sus scrofa]	GO:0000922;GO:0030335;GO:0007155;GO:0005737;GO:1900026;GO:1990782;GO:0005829;GO:0005654;GO:0005886;GO:0090630;GO:0061098	spindle pole;positive regulation of cell migration;cell adhesion;cytoplasm;positive regulation of substrate adhesion-dependent cell spreading;protein tyrosine kinase binding;cytosol;nucleoplasm;plasma membrane;activation of GTPase activity;positive regulation of protein tyrosine kinase activity	K16832	NEDD9,HEF1,CASL	http://www.genome.jp/dbget-bin/www_bget?ko:K16832	-	-	-	-	sp|Q14511|CASL_HUMAN	Enhancer of filamentation 1 OS=Homo sapiens OX=9606 GN=NEDD9 PE=1 SV=1
ENSSSCG00000050766	2316	0.23	0.04	0.03	0.42	0.56	0.94	2.67512	0.00411477	0.0195211	-	-	-	-	-	-	-	-	-	-	-	-	-	-
novel.1955	222	31.31	64.32	130.48	626.08	472.04	204.73	2.16911	0.00176081	0.00936735	-	XP_020925549.1	lysosome-associated membrane glycoprotein 3 isoform X1 [Sus scrofa]	GO:0016021	integral component of membrane	K09228	KRAB	http://www.genome.jp/dbget-bin/www_bget?ko:K09228	-	-	-	-	-	-
ENSSSCG00000003256	2940	5.44	6.45	6.95	3.4	3.02	2.34	-1.06205	1.06351e-06	1.23854e-05	PRKCG	XP_036901498.1;XP_020950562.1	protein kinase C gamma type isoform X1 [Sturnira hondurensis];protein kinase C gamma type isoform X1 [Sus scrofa]	GO:0004674;GO:0016020;GO:1901799;GO:0007635;GO:0106311;GO:0031397;GO:0018105;GO:0042752;GO:0048265;GO:0043278;GO:0050764;GO:0005911;GO:2000300;GO:0032425;GO:0097060;GO:0044305;GO:0005737;GO:0030425;GO:0008270;GO:0005524;GO:0099171;GO:0106310;GO:0004712;GO:0060384;GO:0035556;GO:0014069;GO:0007268;GO:0032095;GO:0005634;GO:0004698;GO:0099523	protein serine/threonine kinase activity;membrane;negative regulation of proteasomal protein catabolic process;chemosensory behavior;protein serine/threonine kinase activity;negative regulation of protein ubiquitination;peptidyl-serine phosphorylation;regulation of circadian rhythm;response to pain;response to morphine;regulation of phagocytosis;cell-cell junction;regulation of synaptic vesicle e…	K19663	PRKCG	http://www.genome.jp/dbget-bin/www_bget?ko:K19663	Focal adhesion;Gap junction;Calcium signaling pathway;ErbB signaling pathway;HIF-1 signaling pathway;MAPK signaling pathway;Phosphatidylinositol signaling system;Rap1 signaling pathway;Ras signaling pathway;Sphingolipid signaling pathway;VEGF signaling pathway;Wnt signaling pathway;mTOR signaling pathway;Vascular smooth muscle contraction;Gastric acid secretion;Pancreatic secretion;Salivary secre…	ko04510,ko04540,ko04020,ko04012,ko04066,ko04010,ko04070,ko04015,ko04014,ko04071,ko04370,ko04310,ko04150,ko04270,ko04971,ko04972,ko04970,ko04925,ko04929,ko04935,ko04911,ko04916,ko04921,ko04928,ko04919,ko04918,ko04713,ko04960,ko04961,ko04666,ko04670,ko04650,ko04613,ko04725,ko04728,ko04727,ko04724,ko04730,ko04720,ko04723,ko04726,ko04750	KOG0694	Serine/threonine protein kinase	sp|P63318|KPCG_MOUSE	Protein kinase C gamma type OS=Mus musculus OX=10090 GN=Prkcg PE=1 SV=1
ENSSSCG00000037606	739	87.38	89.2	93	242.32	205.74	212.25	1.27352	1.59759e-27	2.03488e-25	PSMB3	NP_001138374.1	proteasome subunit beta type-3 [Sus scrofa]	GO:0004298;GO:0000502;GO:0005634;GO:0043161;GO:0019774;GO:0005737	threonine-type endopeptidase activity;proteasome complex;nucleus;proteasome-mediated ubiquitin-dependent protein catabolic process;proteasome core complex, beta-subunit complex;cytoplasm	K02735	PSMB3	http://www.genome.jp/dbget-bin/www_bget?ko:K02735	Proteasome	ko03050	KOG0180	20S proteasome, regulatory subunit beta type PSMB3/PUP3	sp|P33672|PSB3_BOVIN	Proteasome subunit beta type-3 OS=Bos taurus OX=9913 GN=PSMB3 PE=1 SV=3
ENSSSCG00000023303	2901	3.74	3.33	3.85	6.07	7.68	8.03	1.01929	5.23904e-07	6.48298e-06	FIGNL1	XP_003357655.1	fidgetin-like protein 1 [Sus scrofa]	GO:0010569;GO:0000228;GO:0005634;GO:2001243;GO:0001649;GO:0005524;GO:0071479;GO:0008568;GO:0016887;GO:0031122;GO:0048471;GO:0051726;GO:0007140;GO:0033687	regulation of double-strand break repair via homologous recombination;nuclear chromosome;nucleus;negative regulation of intrinsic apoptotic signaling pathway;osteoblast differentiation;ATP binding;cellular response to ionizing radiation;microtubule-severing ATPase activity;ATP hydrolysis activity;cytoplasmic microtubule organization;perinuclear region of cytoplasm;regulation of cell cycle;male me…	K22766	FIGNL1	http://www.genome.jp/dbget-bin/www_bget?ko:K22766	-	-	KOG0740	AAA+-type ATPase	sp|Q6PIW4|FIGL1_HUMAN	Fidgetin-like protein 1 OS=Homo sapiens OX=9606 GN=FIGNL1 PE=1 SV=2
ENSSSCG00000028905	6724	11.18	11.12	10.48	4.48	5.31	5.57	-1.11086	6.42582e-16	2.972e-14	TNIK	XP_020926826.1;XP_020926827.1;KAF6385624.1;XP_020926829.1;XP_020926824.1;XP_020926812.1	TRAF2 and NCK-interacting protein kinase isoform X16 [Sus scrofa];TRAF2 and NCK-interacting protein kinase isoform X17 [Sus scrofa];TRAF2 and NCK interacting kinase [Rhinolophus ferrumequinum];TRAF2 and NCK-interacting protein kinase isoform X19 [Sus scrofa];TRAF2 and NCK-interacting protein kinase isoform X14 [Sus scrofa];TRAF2 and NCK-interacting protein kinase isoform X3 [Sus scrofa]	GO:0035556;GO:0006468;GO:0031532;GO:0072659;GO:0032147;GO:0005634;GO:0016324;GO:0106310;GO:0005829;GO:0007010;GO:0005654;GO:0000165;GO:0005737;GO:0046777;GO:0005524;GO:0070062;GO:0048814;GO:0030033;GO:0055037;GO:0016301;GO:0007256;GO:0016055;GO:0098793;GO:0004672;GO:0106311;GO:0001934;GO:0005856;GO:0098978;GO:0004674;GO:0031098;GO:0048812;GO:0099092	intracellular signal transduction;protein phosphorylation;actin cytoskeleton reorganization;protein localization to plasma membrane;activation of protein kinase activity;nucleus;apical plasma membrane;protein serine kinase activity;cytosol;cytoskeleton organization;nucleoplasm;MAPK cascade;cytoplasm;protein autophosphorylation;ATP binding;extracellular exosome;regulation of dendrite morphogenesis…	K08840	TNIK	http://www.genome.jp/dbget-bin/www_bget?ko:K08840	MAPK signaling pathway - fly	ko04013	-	-	sp|Q9UKE5|TNIK_HUMAN;sp|P83510|TNIK_MOUSE	TRAF2 and NCK-interacting protein kinase OS=Homo sapiens OX=9606 GN=TNIK PE=1 SV=1;Traf2 and NCK-interacting protein kinase OS=Mus musculus OX=10090 GN=Tnik PE=1 SV=2
ENSSSCG00000012050	2354	55.83	55.13	59.17	17.18	16.93	17.94	-1.67736	2.23388e-53	1.35865e-50	RCAN1	XP_005657203.1;XP_004697006.1;XP_005345240.1	calcipressin-1 isoform X1 [Sus scrofa];calcipressin-1 [Echinops telfairi];calcipressin-1 isoform X2 [Microtus ochrogaster]	GO:0005737;GO:0006979;GO:0048741;GO:0005634;GO:0007614;GO:0003676;GO:0043666;GO:0033173;GO:0002931;GO:0031987	cytoplasm;response to oxidative stress;skeletal muscle fiber development;nucleus;short-term memory;nucleic acid binding;regulation of phosphoprotein phosphatase activity;calcineurin-NFAT signaling cascade;response to ischemia;locomotion involved in locomotory behavior	K17901	RCAN1,MCIP1	http://www.genome.jp/dbget-bin/www_bget?ko:K17901	Oxytocin signaling pathway;Thyroid hormone signaling pathway	ko04921,ko04919	KOG4019	Calcineurin-mediated signaling pathway inhibitor DSCR1	sp|P53805|RCAN1_HUMAN;sp|Q3ZBP4|RCAN1_BOVIN	Calcipressin-1 OS=Homo sapiens OX=9606 GN=RCAN1 PE=1 SV=4;Calcipressin-1 OS=Bos taurus OX=9913 GN=RCAN1 PE=2 SV=1
ENSSSCG00000025965	2469	6.21	5.59	6.17	12.89	17.03	12.48	1.23177	1.2558e-12	3.92182e-11	SPDL1	XP_003134111.2	protein Spindly isoform X2 [Sus scrofa]	GO:0000940;GO:0005815;GO:0005737;GO:0051301;GO:0005634;GO:0043515;GO:0016477;GO:0000132;GO:0007080;GO:0000922;GO:0007094;GO:0034501;GO:0019899	outer kinetochore;microtubule organizing center;cytoplasm;cell division;nucleus;kinetochore binding;cell migration;establishment of mitotic spindle orientation;mitotic metaphase plate congression;spindle pole;mitotic spindle assembly checkpoint signaling;protein localization to kinetochore;enzyme binding	-	-	-	-	-	-	-	sp|Q4R7H3|SPDLY_MACFA;sp|Q96EA4|SPDLY_HUMAN	Protein Spindly OS=Macaca fascicularis OX=9541 GN=SPDL1 PE=2 SV=1;Protein Spindly OS=Homo sapiens OX=9606 GN=SPDL1 PE=1 SV=2
ENSSSCG00000011524	7277	0.23	0.12	0.13	0	0	0	-6.53585	8.18696e-06	7.87866e-05	CHL1	XP_013837355.1;XP_020924901.1	neural cell adhesion molecule L1-like protein isoform X1 [Sus scrofa];neural cell adhesion molecule L1-like protein isoform X2 [Sus scrofa]	GO:0001764;GO:0007155;GO:0050890;GO:0016021;GO:0030425;GO:0007156;GO:0002020;GO:0007411;GO:0030424;GO:0045177;GO:0005886;GO:0043524;GO:0070593;GO:0008344;GO:0035640;GO:0098632	neuron migration;cell adhesion;cognition;integral component of membrane;dendrite;homophilic cell adhesion via plasma membrane adhesion molecules;protease binding;axon guidance;axon;apical part of cell;plasma membrane;negative regulation of neuron apoptotic process;dendrite self-avoidance;adult locomotory behavior;exploration behavior;cell-cell adhesion mediator activity	K06758	CHL1	http://www.genome.jp/dbget-bin/www_bget?ko:K06758	-	-	-	-	sp|O00533|NCHL1_HUMAN	Neural cell adhesion molecule L1-like protein OS=Homo sapiens OX=9606 GN=CHL1 PE=1 SV=4
ENSSSCG00000005742	2706	0.17	0.06	0.08	0.6	0.47	0.44	2.25518	0.00599783	0.0267538	DBH	XP_001927246.3	dopamine beta-hydroxylase [Sus scrofa]	GO:0007626;GO:0031418;GO:0030658;GO:0001975;GO:0034451;GO:0042309;GO:0048265;GO:2001236;GO:0042584;GO:0042593;GO:0005507;GO:0042711;GO:0002443;GO:0045907;GO:0008542;GO:0042420;GO:0042421;GO:0007613;GO:0004500;GO:0016021;GO:0001974;GO:0120162;GO:0034466;GO:0042127;GO:0042596;GO:0050900;GO:0005615;GO:0005783;GO:0048149	locomotory behavior;L-ascorbic acid binding;transport vesicle membrane;response to amphetamine;centriolar satellite;homoiothermy;response to pain;regulation of extrinsic apoptotic signaling pathway;chromaffin granule membrane;glucose homeostasis;copper ion binding;maternal behavior;leukocyte mediated immunity;positive regulation of vasoconstriction;visual learning;dopamine catabolic process;norep…	K00503	DBH	http://www.genome.jp/dbget-bin/www_bget?ko:K00503	Tyrosine metabolism	ko00350	KOG3568	Dopamine beta-monooxygenase	sp|Q9XTA0|DOPO_HORSE	Dopamine beta-hydroxylase OS=Equus caballus OX=9796 GN=DBH PE=2 SV=1
ENSSSCG00000025532	2215	2.42	1.86	1.52	0.51	0.69	0.55	-1.7279	6.88377e-05	0.000540183	CACNG7	XP_008582028.1;XP_036009491.1;XP_031315011.1;EAW72165.1	PREDICTED: voltage-dependent calcium channel gamma-7 subunit isoform X1 [Galeopterus variegatus];voltage-dependent calcium channel gamma-7 subunit isoform X1 [Mus musculus];voltage-dependent calcium channel gamma-7 subunit [Camelus dromedarius];calcium channel, voltage-dependent, gamma subunit 7, isoform CRA_d [Homo sapiens]	GO:0099645;GO:0005246;GO:1990454;GO:0098978;GO:2000311;GO:0005262;GO:0005244	neurotransmitter receptor localization to postsynaptic specialization membrane;calcium channel regulator activity;L-type voltage-gated calcium channel complex;glutamatergic synapse;regulation of AMPA receptor activity;calcium channel activity;voltage-gated ion channel activity	K04872	CACNG7	http://www.genome.jp/dbget-bin/www_bget?ko:K04872	MAPK signaling pathway;Adrenergic signaling in cardiomyocytes;Cardiac muscle contraction;Oxytocin signaling pathway	ko04010,ko04261,ko04260,ko04921	-	-	sp|P62955|CCG7_HUMAN	Voltage-dependent calcium channel gamma-7 subunit OS=Homo sapiens OX=9606 GN=CACNG7 PE=1 SV=1
novel.7964	250	0	0	17.94	102.28	62.19	59.99	3.44968	0.00380125	0.0182256	-	XP_020925549.1	lysosome-associated membrane glycoprotein 3 isoform X1 [Sus scrofa]	GO:0016021	integral component of membrane	K09228	KRAB	http://www.genome.jp/dbget-bin/www_bget?ko:K09228	-	-	-	-	-	-
novel.20755	296	0	1.8	1.52	28.97	29.27	13.97	5.09153	0.000789635	0.00466639	-	XP_020945460.1	CREB-regulated transcription coactivator 2 isoform X3 [Sus scrofa]	-	-	K09228	KRAB	http://www.genome.jp/dbget-bin/www_bget?ko:K09228	-	-	-	-	-	-
novel.3711	2617	1.04	0.47	1.26	3.13	2.56	2.19	1.49384	0.000129423	0.000945811	NCR3LG1	XP_034786569.1	LOW QUALITY PROTEIN: uncharacterized protein LOC117974618 [Pan paniscus]	GO:0003676;GO:0008270;GO:0019068;GO:0005886	nucleic acid binding;zinc ion binding;virion assembly;plasma membrane	-	-	-	-	-	-	-	sp|Q68D85|NR3L1_HUMAN	Natural cytotoxicity triggering receptor 3 ligand 1 OS=Homo sapiens OX=9606 GN=NCR3LG1 PE=1 SV=1
ENSSSCG00000047784	1789	0.46	0.48	0.32	1.13	1.39	1.54	1.73746	0.0031213	0.0152818	-	XP_038301304.1	serine/arginine repetitive matrix protein 3-like [Canis lupus familiaris]	-	-	-	-	-	-	-	-	-	-	-
novel.13489	258	0	3.41	0	48.72	14.61	45.1	4.4086	0.00923913	0.0387133	-	XP_020945460.1	CREB-regulated transcription coactivator 2 isoform X3 [Sus scrofa]	-	-	K09228	KRAB	http://www.genome.jp/dbget-bin/www_bget?ko:K09228	-	-	-	-	-	-
ENSSSCG00000015407	2814	1.64	1.74	1.6	3.32	4.81	1.44	1.00949	0.00797092	0.0342548	GNAI1	VFV23256.1;XP_005205385.1;KAF6469477.1	achain crystal structure of human g i1 bound to [Lynx pardinus];guanine nucleotide-binding protein G(i) subunit alpha-1 isoform X1 [Bos taurus];G protein subunit alpha i1 [Molossus molossus]	GO:1904322;GO:0005813;GO:0005765;GO:0001664;GO:0016020;GO:0050805;GO:0099738;GO:0007186;GO:0030168;GO:0007193;GO:0006457;GO:0030496;GO:0031683;GO:0043434;GO:0007188;GO:0032794;GO:0003924;GO:0070062;GO:0045121;GO:0007049;GO:0000287;GO:0019003;GO:0060236;GO:0005737;GO:1904778;GO:0043949;GO:0032991;GO:0051301;GO:0031821;GO:0005634;GO:0005886;GO:0005834;GO:0005525	cellular response to forskolin;centrosome;lysosomal membrane;G protein-coupled receptor binding;membrane;negative regulation of synaptic transmission;cell cortex region;G protein-coupled receptor signaling pathway;platelet activation;adenylate cyclase-inhibiting G protein-coupled receptor signaling pathway;protein folding;midbody;G-protein beta/gamma-subunit complex binding;response to peptide ho…	K04630	GNAI	http://www.genome.jp/dbget-bin/www_bget?ko:K04630	Gap junction;Apelin signaling pathway;Rap1 signaling pathway;Sphingolipid signaling pathway;cAMP signaling pathway;cGMP-PKG signaling pathway;Adrenergic signaling in cardiomyocytes;Axon guidance;Gastric acid secretion;Estrogen signaling pathway;Growth hormone synthesis, secretion and action;Melanogenesis;Oxytocin signaling pathway;Parathyroid hormone synthesis, secretion and action;Progesterone-m…	ko04540,ko04371,ko04015,ko04071,ko04024,ko04022,ko04261,ko04360,ko04971,ko04915,ko04935,ko04916,ko04921,ko04928,ko04914,ko04923,ko04926,ko04924,ko04713,ko04062,ko04670,ko04611,ko04725,ko04728,ko04727,ko04724,ko04730,ko04723,ko04726	KOG0082	G-protein alpha subunit (small G protein superfamily)	sp|P63097|GNAI1_BOVIN	Guanine nucleotide-binding protein G(i) subunit alpha-1 OS=Bos taurus OX=9913 GN=GNAI1 PE=1 SV=2
novel.1044	263	43.33	18.06	30.71	247.71	180.13	162.92	2.5552	1.01529e-06	1.18693e-05	-	XP_020945460.1	CREB-regulated transcription coactivator 2 isoform X3 [Sus scrofa]	GO:0016021	integral component of membrane	K09228	KRAB	http://www.genome.jp/dbget-bin/www_bget?ko:K09228	-	-	-	-	-	-
ENSSSCG00000003547	1755	0.18	0.5	0.53	0	0	0	-5.53239	0.0014062	0.00773363	NCMAP	XP_020951211.1	calcipressin-3 isoform X1 [Sus scrofa]	GO:0019722;GO:0003676	calcium-mediated signaling;nucleic acid binding	K17905	RCAN3	http://www.genome.jp/dbget-bin/www_bget?ko:K17905	-	-	KOG4019	Calcineurin-mediated signaling pathway inhibitor DSCR1	sp|Q9UKA8|RCAN3_HUMAN	Calcipressin-3 OS=Homo sapiens OX=9606 GN=RCAN3 PE=1 SV=1
novel.9003	251	111.64	175.01	111.98	1040.61	1079.93	541.03	2.44911	7.2418e-11	1.71547e-09	-	XP_020945460.1	CREB-regulated transcription coactivator 2 isoform X3 [Sus scrofa]	GO:0016021	integral component of membrane	K09228	KRAB	http://www.genome.jp/dbget-bin/www_bget?ko:K09228	-	-	-	-	-	-
ENSSSCG00000004617	4395	5.47	4.8	4.82	2.01	3.03	2.37	-1.0336	1.72742e-08	2.77573e-07	FAM214A	XP_020950847.1;XP_005659650.1;XP_005659648.1	protein FAM214A isoform X4 [Sus scrofa];protein FAM214A isoform X3 [Sus scrofa];protein FAM214A isoform X1 [Sus scrofa]	-	-	-	-	-	-	-	KOG2306	Uncharacterized conserved protein	sp|Q32MH5|F214A_HUMAN	Protein FAM214A OS=Homo sapiens OX=9606 GN=FAM214A PE=1 SV=2
ENSSSCG00000003169	1096	16.6	20.59	18.14	41.91	42.15	40.8	1.1008	5.50075e-12	1.56517e-10	PIH1D1	NP_001231907.1;XP_005664772.1	PIH1 domain-containing protein 1 [Sus scrofa];PIH1 domain-containing protein 1 isoform X1 [Sus scrofa]	GO:0000492;GO:1990904;GO:0006364;GO:0005737;GO:0097255	box C/D snoRNP assembly;ribonucleoprotein complex;rRNA processing;cytoplasm;R2TP complex	K25426	PIH1D1	http://www.genome.jp/dbget-bin/www_bget?ko:K25426	-	-	KOG2450	Aldehyde dehydrogenase	sp|Q0VCI6|PIHD1_BOVIN	PIH1 domain-containing protein 1 OS=Bos taurus OX=9913 GN=PIH1D1 PE=2 SV=1
ENSSSCG00000009464	4360	27.42	29.71	28.1	14.07	15.91	12.78	-1.2473	2.19496e-32	3.78716e-30	COMMD6	XP_020921331.1;XP_005687717.1;XP_020921330.1;XP_020921326.1	TBC1 domain family member 4 isoform X5 [Sus scrofa];PREDICTED: COMM domain-containing protein 6 isoform X2 [Capra hircus];TBC1 domain family member 4 isoform X4 [Sus scrofa];TBC1 domain family member 4 isoform X1 [Sus scrofa]	GO:0005096;GO:0090630;GO:0005829;GO:0043547;GO:0006886;GO:0032869;GO:0016192	GTPase activator activity;activation of GTPase activity;cytosol;positive regulation of GTPase activity;intracellular protein transport;cellular response to insulin stimulus;vesicle-mediated transport	K22562;K17902	COMMD6;TBC1D4,AS160	http://www.genome.jp/dbget-bin/www_bget?ko:K22562;http://www.genome.jp/dbget-bin/www_bget?ko:K17902	Thyroid hormone signaling pathway	ko04919	KOG1102	Rab6 GTPase activator GAPCenA and related TBC domain proteins	sp|Q2KIY0|COMD6_BOVIN;sp|O60343|TBCD4_HUMAN	COMM domain-containing protein 6 OS=Bos taurus OX=9913 GN=COMMD6 PE=3 SV=1;TBC1 domain family member 4 OS=Homo sapiens OX=9606 GN=TBC1D4 PE=1 SV=2
ENSSSCG00000041449	1795	13.1	14.48	16.77	4.16	3.81	3.54	-1.95466	9.52726e-22	8.04789e-20	-	-	-	-	-	-	-	-	-	-	-	-	-	-
ENSSSCG00000050795	1586	5.56	5.93	4.91	11.15	9.6	15.72	1.15678	7.04044e-06	6.86217e-05	-	-	-	-	-	-	-	-	-	-	-	-	-	-
novel.19135	284	123.48	91.17	154.89	634.73	441.78	293.27	1.6894	4.127e-07	5.18871e-06	-	XP_020945460.1	CREB-regulated transcription coactivator 2 isoform X3 [Sus scrofa]	GO:0016021	integral component of membrane	K09228	KRAB	http://www.genome.jp/dbget-bin/www_bget?ko:K09228	-	-	-	-	-	-
novel.19526	231	47.26	15.33	31.52	438.76	355.02	165.37	3.1354	1.17966e-05	0.000110338	-	XP_020954391.1	cullin-7 isoform X1 [Sus scrofa]	-	-	K09228	KRAB	http://www.genome.jp/dbget-bin/www_bget?ko:K09228	-	-	-	-	-	-
novel.2162	297	43.82	27.37	34.82	162.82	94.83	121.73	1.69182	3.91399e-05	0.000327778	-	XP_020945460.1	CREB-regulated transcription coactivator 2 isoform X3 [Sus scrofa]	GO:0016021	integral component of membrane	K09228	KRAB	http://www.genome.jp/dbget-bin/www_bget?ko:K09228	-	-	-	-	-	-
ENSSSCG00000017336	1047	16.6	14.07	10.64	44.75	34	32.01	1.40873	1.44618e-11	3.87474e-10	HEXIM1	XP_003131371.1	protein HEXIM1 [Sus scrofa]	GO:1901798;GO:0017069;GO:0000122;GO:0002218;GO:0042802;GO:0007507;GO:0120259;GO:0032897;GO:0106140;GO:0005737;GO:0097322;GO:0005654;GO:0004860;GO:0004861;GO:0005634	positive regulation of signal transduction by p53 class mediator;snRNA binding;negative regulation of transcription by RNA polymerase II;activation of innate immune response;identical protein binding;heart development;7SK snRNP;negative regulation of viral transcription;P-TEFb complex binding;cytoplasm;7SK snRNA binding;nucleoplasm;protein kinase inhibitor activity;cyclin-dependent protein serine…	K15189	HEXIM1_2	http://www.genome.jp/dbget-bin/www_bget?ko:K15189	-	-	-	-	sp|Q0X0C4|HEXI1_BOVIN	Protein HEXIM1 OS=Bos taurus OX=9913 GN=HEXIM1 PE=2 SV=1
[truncated: 1,296 more rows]

## Sheet: Table S1B
Table S1B differentially expressed genes in cells overexpressing V2
GeneID	Length	C_1	C_2	C_3	V2_1	V2_2	V2_3	logFC	Pvalue	FDR	Gene_name	NR_ID	NR_annotation	GO_ID	GO_term	KO_ID	KO_gene	KO_Hyperlink	KEGG_Pathway	Pathway_ID	KOG_ID	KOG_annotation	Swiss-Prot_ID	Swiss-Prot_annotation
[truncated: 165 more rows]

## Sheet: Table S1C
Table S1C DEGs specifically regulated by V1
GeneID	Gene_name
ENSSSCG00000015119	MFRP
ENSSSCG00000017552	NXPH3
ENSSSCG00000018091	ND5
novel.15372	-
novel.12809	-
ENSSSCG00000000862	GNPTAB
ENSSSCG00000008949	AFP
ENSSSCG00000000549	PPFIBP1
novel.20138	FAM90A26
[truncated: 1,930 more rows]

[truncated: 1 more sheets: Table S1D]
