# Supplementary material for: Alternative Splicing Isoforms of Porcine CREB Are Differentially Involved in Transcriptional Transactivation
Source: Genes (Basel). 2022 Jul 22;13(8):1304. doi: 10.3390/genes13081304 (PMC9331954; doi:10.3390/genes13081304)
Supplement: Supplementary file 1 [file genes-13-01304-s001.zip › Table S2 differentially expressed transcription factors identified.xlsx]

## Sheet: Table S2A
Table S2A TFs regulated by V1
Gene ID	TF family
ENSSSCG00000037556	HMG
ENSSSCG00000000061	CSD
ENSSSCG00000000062	CSD
ENSSSCG00000000194	zf-C2H2
ENSSSCG00000000248	TF_bZIP
ENSSSCG00000000402	bHLH
ENSSSCG00000000551	bHLH
ENSSSCG00000000693	zf-C2H2
ENSSSCG00000000739	Fork_head
ENSSSCG00000001038	GCM
ENSSSCG00000001085	bHLH
ENSSSCG00000001382	bHLH
ENSSSCG00000001511	SAND
ENSSSCG00000001822	THAP
ENSSSCG00000001823	zf-C2H2
ENSSSCG00000002350	Others
ENSSSCG00000002494	IRF
ENSSSCG00000002768	Others
ENSSSCG00000003098	THAP
ENSSSCG00000003201	TF_bZIP
ENSSSCG00000003236	CSL
ENSSSCG00000003256	bHLH
ENSSSCG00000003344	Homeobox
ENSSSCG00000003352	bHLH
ENSSSCG00000003403	Others
ENSSSCG00000003578	bHLH
ENSSSCG00000003729	zf-BED
ENSSSCG00000003828	MBD
ENSSSCG00000003908	TEA
ENSSSCG00000003931	ZBTB
ENSSSCG00000004123	IRF
ENSSSCG00000004332	TF_bZIP
ENSSSCG00000004403	HMG
ENSSSCG00000004490	Others
ENSSSCG00000004511	MBD
ENSSSCG00000004643	ZBTB
ENSSSCG00000004921	RHD
ENSSSCG00000004931	CSL
ENSSSCG00000004968	CUT
ENSSSCG00000005047	MBD
ENSSSCG00000005110	IRF
ENSSSCG00000005166	zf-C2H2
ENSSSCG00000005224	zf-C2H2
ENSSSCG00000005368	Others
ENSSSCG00000005385	NGFIB-like
ENSSSCG00000005587	bHLH
ENSSSCG00000006073	zf-C2H2
ENSSSCG00000006107	bHLH
ENSSSCG00000006462	MBD
ENSSSCG00000006488	NCU-G1
ENSSSCG00000006717	THAP
ENSSSCG00000007171	COE
ENSSSCG00000007362	Others
ENSSSCG00000007366	MYB
ENSSSCG00000007493	bHLH
ENSSSCG00000007636	HSF
ENSSSCG00000007675	bHLH
ENSSSCG00000007708	zf-C2H2
ENSSSCG00000007816	MBD
ENSSSCG00000007857	Homeobox
ENSSSCG00000007858	Homeobox
ENSSSCG00000007909	zf-C2H2
ENSSSCG00000007926	zf-C2H2
ENSSSCG00000008096	Others
ENSSSCG00000008314	Homeobox
ENSSSCG00000008443	Others
ENSSSCG00000008456	zf-C2H2
ENSSSCG00000008474	Others
ENSSSCG00000008529	zf-C2H2
ENSSSCG00000008677	zf-C2H2
ENSSSCG00000008728	ZBTB
ENSSSCG00000009123	bHLH
ENSSSCG00000009151	zf-C2H2
ENSSSCG00000009192	Homeobox
ENSSSCG00000009226	ZBTB
ENSSSCG00000009327	HMG
ENSSSCG00000009422	TSC22
ENSSSCG00000009464	zf-C2H2
ENSSSCG00000009500	zf-C2H2
ENSSSCG00000009501	zf-C2H2
ENSSSCG00000009578	bHLH
ENSSSCG00000009591	zf-C2H2
ENSSSCG00000009592	TF_bZIP
ENSSSCG00000009644	HMG
ENSSSCG00000009664	bHLH
ENSSSCG00000009893	HMG
ENSSSCG00000009951	zf-BED
ENSSSCG00000010144	IRF
ENSSSCG00000010219	ARID
ENSSSCG00000010252	ARID
ENSSSCG00000010278	IRF
ENSSSCG00000010292	MBD
ENSSSCG00000010298	zf-C2H2
ENSSSCG00000010341	TEA
ENSSSCG00000010358	Homeobox
ENSSSCG00000010483	zf-C2H2
ENSSSCG00000010627	zf-C2H2
ENSSSCG00000010872	bHLH
ENSSSCG00000010926	SRF
ENSSSCG00000011217	bHLH
ENSSSCG00000011226	Tub
ENSSSCG00000011496	HMG
ENSSSCG00000011510	Others
ENSSSCG00000011524	CSL
ENSSSCG00000011548	Others
ENSSSCG00000011579	THR-like
ENSSSCG00000011618	zf-GATA
ENSSSCG00000011775	ZBTB
ENSSSCG00000011791	bHLH
ENSSSCG00000011811	Homeobox
ENSSSCG00000011875	Others
ENSSSCG00000011880	AF-4
ENSSSCG00000012394	HSF
ENSSSCG00000012399	Fork_head
ENSSSCG00000012584	Others
ENSSSCG00000012585	bHLH
ENSSSCG00000012669	bHLH
ENSSSCG00000012773	bHLH
ENSSSCG00000012852	IRF
ENSSSCG00000013042	TF_bZIP
ENSSSCG00000013078	NDT80/PhoG
ENSSSCG00000013296	zf-C2H2
ENSSSCG00000013311	Others
ENSSSCG00000013352	E2F
ENSSSCG00000013559	MBD
ENSSSCG00000013764	RFX
ENSSSCG00000013879	ZBTB
ENSSSCG00000013891	HMG
ENSSSCG00000014088	zf-C2H2
ENSSSCG00000014091	Tub
ENSSSCG00000014326	ZBTB
ENSSSCG00000014336	zf-C2H2
ENSSSCG00000014389	zf-C2H2
ENSSSCG00000014672	zf-C2H2
ENSSSCG00000014943	LRRFIP
ENSSSCG00000015175	zf-C2H2
ENSSSCG00000015211	Homeobox
ENSSSCG00000015235	ETS
ENSSSCG00000015407	zf-C2H2
ENSSSCG00000015445	CSL
ENSSSCG00000015604	bHLH
ENSSSCG00000015667	MBD
ENSSSCG00000015808	HMG
ENSSSCG00000015815	bHLH
ENSSSCG00000015864	MBD
ENSSSCG00000015882	MBD
ENSSSCG00000015886	zf-C2H2
ENSSSCG00000015973	TF_bZIP
ENSSSCG00000015984	Homeobox
ENSSSCG00000016009	zf-C2H2
ENSSSCG00000016027	zf-C2H2
ENSSSCG00000016033	TF_bZIP
ENSSSCG00000016057	STAT
ENSSSCG00000016147	NCU-G1
ENSSSCG00000016322	Tub
ENSSSCG00000016338	bHLH
ENSSSCG00000016459	bHLH
ENSSSCG00000016520	TF_bZIP
ENSSSCG00000016578	IRF
ENSSSCG00000016608	zf-C2H2
ENSSSCG00000016690	TF_bZIP
ENSSSCG00000016691	zf-C2H2
ENSSSCG00000016792	zf-C2H2
ENSSSCG00000016857	TF_bZIP
ENSSSCG00000016863	zf-C2H2
ENSSSCG00000016885	zf-C2H2
ENSSSCG00000016887	zf-C2H2
ENSSSCG00000016917	RHD
ENSSSCG00000016918	bHLH
ENSSSCG00000017159	zf-BED
ENSSSCG00000017187	Fork_head
ENSSSCG00000017193	bHLH
ENSSSCG00000017251	HMG
ENSSSCG00000017261	MBD
ENSSSCG00000017306	zf-C2H2
ENSSSCG00000017342	ZBTB
ENSSSCG00000017349	HMG
ENSSSCG00000017376	Homeobox
ENSSSCG00000017464	Homeobox
ENSSSCG00000017488	zf-C2H2
ENSSSCG00000017519	zf-C2H2
ENSSSCG00000017533	Homeobox
ENSSSCG00000017544	TF_bZIP
ENSSSCG00000017546	zf-C2H2
ENSSSCG00000017604	TF_bZIP
ENSSSCG00000017676	MBD
ENSSSCG00000017682	MBD
ENSSSCG00000017728	MBD
ENSSSCG00000017818	zf-C2H2
ENSSSCG00000017943	Homeobox
ENSSSCG00000018039	MYB
ENSSSCG00000020657	CSL
ENSSSCG00000020837	zf-C2H2
ENSSSCG00000021271	zf-GATA
ENSSSCG00000021284	Tub
ENSSSCG00000021585	zf-C2H2
ENSSSCG00000021588	bHLH
ENSSSCG00000021591	bHLH
ENSSSCG00000021646	zf-C2H2
ENSSSCG00000021706	ZBTB
ENSSSCG00000021902	zf-C2H2
ENSSSCG00000021906	SRF
ENSSSCG00000022009	zf-C2H2
ENSSSCG00000022128	bHLH
ENSSSCG00000022288	bHLH
ENSSSCG00000022490	Tub
ENSSSCG00000022649	HMG
ENSSSCG00000022722	zf-C2H2
ENSSSCG00000023296	ZBTB
ENSSSCG00000023320	zf-C2H2
ENSSSCG00000023434	bHLH
ENSSSCG00000023627	zf-C2H2
ENSSSCG00000023653	zf-C2H2
ENSSSCG00000023667	ZBTB
ENSSSCG00000024048	MBD
ENSSSCG00000024060	zf-C2H2
ENSSSCG00000024061	zf-C2H2
ENSSSCG00000024145	zf-C2H2
ENSSSCG00000024152	ETS
ENSSSCG00000024312	bHLH
ENSSSCG00000024325	bHLH
ENSSSCG00000024336	zf-C2H2
ENSSSCG00000024621	MBD
ENSSSCG00000024622	zf-C2H2
ENSSSCG00000024813	bHLH
ENSSSCG00000024881	RFX
ENSSSCG00000025176	RHD
ENSSSCG00000025266	MBD
ENSSSCG00000025532	GCNF-like
ENSSSCG00000025777	ESR-like
ENSSSCG00000025910	zf-C2H2
ENSSSCG00000026153	CUT
ENSSSCG00000026200	zf-C2H2
ENSSSCG00000026559	zf-GATA
ENSSSCG00000026587	TF_bZIP
ENSSSCG00000026748	bHLH
ENSSSCG00000026991	zf-C2H2
ENSSSCG00000027407	MBD
ENSSSCG00000027652	ZBTB
ENSSSCG00000027847	zf-C2H2
ENSSSCG00000028481	Others
ENSSSCG00000028635	GTF2I
ENSSSCG00000028905	bHLH
ENSSSCG00000028924	bHLH
ENSSSCG00000029375	zf-C2H2
ENSSSCG00000029392	bHLH
ENSSSCG00000029419	bHLH
ENSSSCG00000029509	zf-C2H2
ENSSSCG00000029521	TEA
ENSSSCG00000029635	zf-LITAF-like
ENSSSCG00000030165	TF_bZIP
ENSSSCG00000030362	bHLH
ENSSSCG00000030552	DM
ENSSSCG00000031166	zf-C2H2
ENSSSCG00000031228	Tub
ENSSSCG00000031242	TF_bZIP
ENSSSCG00000031503	Homeobox
ENSSSCG00000031616	TF_bZIP
ENSSSCG00000031740	zf-C2H2
ENSSSCG00000031751	Others
ENSSSCG00000032301	zf-C2H2
ENSSSCG00000032381	zf-LITAF-like
ENSSSCG00000032453	MBD
ENSSSCG00000032596	zf-C2H2
ENSSSCG00000033043	RHD
ENSSSCG00000033196	MBD
ENSSSCG00000033635	bHLH
ENSSSCG00000033739	zf-C2H2
ENSSSCG00000033816	zf-C2H2
ENSSSCG00000033985	zf-C2H2
ENSSSCG00000034207	TF_bZIP
ENSSSCG00000034242	RXR-like
ENSSSCG00000034395	TF_bZIP
ENSSSCG00000034406	zf-C2H2
ENSSSCG00000034418	Others
ENSSSCG00000034623	HMG
ENSSSCG00000034995	zf-C2H2
ENSSSCG00000035020	bHLH
ENSSSCG00000035281	zf-C2H2
ENSSSCG00000035347	zf-C2H2
ENSSSCG00000035420	bHLH
ENSSSCG00000035518	MYB
ENSSSCG00000035582	zf-C2H2
ENSSSCG00000035673	HMG
ENSSSCG00000035690	Others
ENSSSCG00000035878	Fork_head
ENSSSCG00000035908	HMG
ENSSSCG00000035969	THR-like
ENSSSCG00000036364	zf-C2H2
ENSSSCG00000036379	zf-C2H2
ENSSSCG00000036575	RXR-like
ENSSSCG00000036622	zf-C2H2
ENSSSCG00000036856	TF_bZIP
ENSSSCG00000037001	bHLH
ENSSSCG00000037015	Homeobox
ENSSSCG00000037016	bHLH
ENSSSCG00000037121	THAP
ENSSSCG00000037275	zf-C2H2
ENSSSCG00000037391	zf-C2H2
ENSSSCG00000037547	zf-C2H2
ENSSSCG00000037634	Fork_head
ENSSSCG00000038013	zf-C2H2
ENSSSCG00000038221	HMG
ENSSSCG00000038229	zf-GATA
ENSSSCG00000038290	zf-C2H2
ENSSSCG00000038300	zf-C2H2
ENSSSCG00000038505	Others
ENSSSCG00000038543	Others
ENSSSCG00000038549	zf-CCCH
ENSSSCG00000038643	zf-C2H2
ENSSSCG00000038825	zf-C2H2
ENSSSCG00000039135	bHLH
ENSSSCG00000039160	zf-C2H2
ENSSSCG00000039514	bHLH
ENSSSCG00000039756	Fork_head
ENSSSCG00000039761	bHLH
ENSSSCG00000040288	bHLH
ENSSSCG00000040366	CSL
ENSSSCG00000040636	TF_bZIP
ENSSSCG00000040682	bHLH
ENSSSCG00000040707	MBD
ENSSSCG00000040825	zf-C2H2
ENSSSCG00000040847	zf-C2H2
ENSSSCG00000041275	Others
ENSSSCG00000041490	zf-BED
ENSSSCG00000041640	TF_bZIP
ENSSSCG00000041729	zf-C2H2
ENSSSCG00000041922	zf-C2H2
ENSSSCG00000042008	HMG
ENSSSCG00000042096	zf-C2H2
ENSSSCG00000042222	ZBTB
ENSSSCG00000042226	zf-C2H2
ENSSSCG00000042315	zf-C2H2
ENSSSCG00000042469	zf-C2H2
ENSSSCG00000042562	zf-C2H2
ENSSSCG00000042884	zf-C2H2
ENSSSCG00000042982	zf-C2H2
ENSSSCG00000042987	zf-C2H2
ENSSSCG00000043189	zf-C2H2
ENSSSCG00000043554	zf-C2H2
ENSSSCG00000043609	zf-C2H2
ENSSSCG00000043759	zf-C2H2
ENSSSCG00000043911	TF_bZIP
ENSSSCG00000044189	HMG
ENSSSCG00000044208	zf-C2H2
ENSSSCG00000044372	HMG
ENSSSCG00000044447	zf-C2H2
ENSSSCG00000044499	zf-C2H2
ENSSSCG00000044553	TF_bZIP
ENSSSCG00000044567	zf-C2H2
ENSSSCG00000044610	Others
ENSSSCG00000044966	MBD
ENSSSCG00000045078	Others
ENSSSCG00000045290	zf-C2H2
ENSSSCG00000045297	MBD
ENSSSCG00000045481	zf-C2H2
ENSSSCG00000045712	bHLH
ENSSSCG00000045823	zf-C2H2
ENSSSCG00000045895	zf-C2H2
ENSSSCG00000046224	zf-C2H2
ENSSSCG00000046611	HMG
ENSSSCG00000047105	zf-C2H2
ENSSSCG00000047181	zf-C2H2
ENSSSCG00000047234	zf-C2H2
ENSSSCG00000047325	TF_bZIP
ENSSSCG00000047641	MBD
ENSSSCG00000047784	MBD
ENSSSCG00000047867	zf-C2H2
ENSSSCG00000047950	zf-C2H2
ENSSSCG00000047974	zf-C2H2
ENSSSCG00000047994	zf-C2H2
ENSSSCG00000048012	zf-C2H2
ENSSSCG00000048096	zf-C2H2
ENSSSCG00000048168	zf-C2H2
ENSSSCG00000048408	TF_bZIP
ENSSSCG00000048461	zf-C2H2
ENSSSCG00000048917	Homeobox
ENSSSCG00000048924	zf-C2H2
ENSSSCG00000048937	zf-C2H2
ENSSSCG00000048997	HMG
ENSSSCG00000049018	zf-C2H2
ENSSSCG00000049138	zf-C2H2
ENSSSCG00000049234	zf-C2H2
ENSSSCG00000049770	zf-C2H2
ENSSSCG00000049887	zf-C2H2
ENSSSCG00000050454	HMG
ENSSSCG00000050662	zf-C2H2
ENSSSCG00000050766	bHLH
ENSSSCG00000050998	TF_bZIP
ENSSSCG00000051287	zf-C2H2
ENSSSCG00000051397	zf-C2H2
ENSSSCG00000051427	zf-C2H2

## Sheet: Table S2B
Table S2B TFs regulated by V2
Gene ID	TF family
ENSSSCG00000030801	TF_bZIP
ENSSSCG00000002811	zf-C2H2
ENSSSCG00000003011	zf-C2H2
ENSSSCG00000010578	Homeobox
ENSSSCG00000011510	Others
ENSSSCG00000013891	HMG
ENSSSCG00000014389	zf-C2H2
ENSSSCG00000014952	MBD
ENSSSCG00000017193	bHLH
ENSSSCG00000018039	MYB
ENSSSCG00000031979	zf-C2H2
ENSSSCG00000034395	TF_bZIP
ENSSSCG00000034980	IRF
ENSSSCG00000035878	Fork_head
ENSSSCG00000037275	zf-C2H2
ENSSSCG00000040224	zf-C2H2
ENSSSCG00000041149	zf-C2H2
ENSSSCG00000042357	zf-C2H2
ENSSSCG00000042884	zf-C2H2
ENSSSCG00000044763	zf-C2H2
ENSSSCG00000047164	zf-C2H2
ENSSSCG00000047196	zf-C2H2
ENSSSCG00000047223	zf-C2H2
ENSSSCG00000047657	zf-C2H2
ENSSSCG00000048651	zf-C2H2
ENSSSCG00000049014	TF_bZIP
ENSSSCG00000051392	zf-C2H2
ENSSSCG00000051427	zf-C2H2
